# Supplementary material for: Omics data integration facilitates target selection for new antiparasitic drugs against TriTryp infections
Source: Front Pharmacol. 2023 Apr 6;14:1136321. doi: 10.3389/fphar.2023.1136321 (PMC10115950; doi:10.3389/fphar.2023.1136321)
Supplement: Supplementary file 1 [file Table1.XLSX]

## Sheet: candidatosFinal
Supplementary Table 1. Drug target candidates common to T. cruzi, T. brucei and L. major
Cluster	ID_cruzi	DS_cruzi	HOT_cruzi	CP_cruzi	Score_cruzi	ID_brucei	DS_brucei	HOT_brucei	CP_brucei	Score_brucei	ID_major	DS_major	HOT_major	CP_major	Score_major	Score_mean	Score_std	DS_mean	DS_std	HOT_mean	HOT_std	cruzi-Trypo(log2cpm)	cruzi-Ama(log2cpm)	brucei-Slender(log2cpm)	brucei-Stumpy(log2cpm)	major-Ama(log2cpm)	major-Metapro(log2cpm)	cruzi_description	brucei_description	major_description
31509	TcCLB.509129.10	0.744	1	NA	1.74	Tbg.972.2.1090	0.652	1	NA	1.652	LmjF.02.0450	0.822	1	NA	1.82	1.73733	0.0686116	0.739333	0.0694806	1	0	7.55691	8.37588	6.59734	6.22843	3.6477	3.73161	Mitochondrial outer membrane protein porin putative	Mitochondrial outer membrane protein porin putative	voltage-dependent anion-selective channel putative
40725	TcCLB.509127.40	0.936	1	NA	1.94	Tbg.972.2.1410	0.819	1	NA	1.819	LmjF.27.2600	0.975	1	NA	1.98	1.913	0.0684446	0.91	0.0662873	1	0	5.80743	6.74725	7.25106	6.98857	4.90811	4.67505	hypothetical protein conserved	hypothetical protein conserved	hypothetical protein conserved
23	TcCLB.507547.90	0.688	1	NA	1.69	Tbg.972.2.2340	0.745	1	NA	1.745	LmjF.27.1810	0.75	1	NA	1.75	1.72833	0.0271825	0.727667	0.0281227	1	0	10.5929	9.90884	7.35293	6.80355	3.23292	5.68756	Phosphoenolpyruvate carboxykinase [ATP] glycosomal	Phosphoenolpyruvate carboxykinase [ATP] glycosomal	Phosphoenolpyruvate carboxykinase [ATP] glycosomal
37776	TcCLB.509099.160	0.939	1	NA	1.94	Tbg.972.2.2570	0.868	1	NA	1.868	LmjF.13.1350	0.873	1	NA	1.87	1.89267	0.0334797	0.893333	0.0323557	1	0	7.74733	7.10379	7.04685	6.94304	6.16363	6.59572	hypothetical protein conserved	hypothetical protein conserved	AAA domain/Dpy-30 motif containing protein putative
38676	TcCLB.511621.160	0.931	0.7513	NA	1.68	Tbg.972.2.2870	0.949	0.74	NA	1.689	LmjF.27.2180	0.96	0.72	NA	1.68	1.683	0.00424264	0.946667	0.0119536	0.7371	0.0129417	5.44286	5.8622	6.00484	5.97154	4.78971	4.75207	NLI interacting factor-like phosphatase putative	hypothetical protein conserved	NLI interacting factor-like phosphatase putative
10283	TcCLB.511625.10	0.877	0.7315	NA	1.61	Tbg.972.2.3050	0.954	0.72	NA	1.674	LmjF.27.2300	0.973	0.73	NA	1.7	1.66133	0.0378183	0.934667	0.0415077	0.727167	0.00510446	6.56729	6.81382	6.74046	6.99181	6.06784	5.86028	transcription initiation protein putative	transcription initiation protein putative	transcription elongation regulator-like protein
44280	TcCLB.503975.50	0.861	1	NA	1.86	Tbg.972.2.3880	0.823	1	NA	1.823	LmjF.33.2940	0.831	1	NA	1.83	1.83767	0.0160485	0.838333	0.0163571	1	0	6.02117	5.76769	NA	NA	3.45628	4.66381	hypothetical protein conserved	hypothetical protein conserved	hypothetical protein conserved
13652	TcCLB.506947.90	0.678	0.7066	FALSE	1.38	Tbg.972.2.3970	0.744	0.73	NA	1.474	LmjF.16.0020	0.906	0.71	NA	1.62	1.49133	0.0987432	0.776	0.0957914	0.715533	0.0103232	5.55614	5.49302	6.22834	4.15987	3.35885	3.64761	adenylate kinase putative	adenylate kinase putative	adenylate kinase putative
41108	TcCLB.508675.29	0.88	1	NA	1.88	Tbg972.1.1300	0.877	1	NA	1.877	LmjF.25.1750	0.81	1	NA	1.81	1.85567	0.0323144	0.855667	0.0323144	1	0	9.94308	11.6928	5.47654	5.68187	2.17623	3.88295	calpain-like cysteine peptidase putative	small myristoylated protein 1-1	Domain of unknown function (DUF1935) putative
49761	TcCLB.510955.10	0.813	1	NA	1.81	Tbg972.1.1620	0.804	1	NA	1.804	LmjF.20.1430	0.885	1	NA	1.89	1.83467	0.0392032	0.834	0.0362491	1	0	7.00223	7.39335	5.75582	5.59679	5.4752	5.36423	hypothetical protein conserved	hypothetical protein conserved	hypothetical protein conserved
28199	TcCLB.510953.30	0.801	1	NA	1.8	Tbg972.1.1660	0.849	1	NA	1.849	LmjF.20.1450	0.942	1	NA	1.94	1.863	0.0580057	0.864	0.058532	1	0	6.94813	7.11599	6.16952	5.50319	4.78544	4.97036	hypothetical protein conserved	hypothetical protein conserved	hypothetical protein conserved
24250	TcCLB.511419.60	0.902	1	NA	1.9	Tbg972.1.170	0.86	1	NA	1.86	LmjF.20.0120	0.947	1	NA	1.95	1.90333	0.0368179	0.903	0.0355246	1	0	6.08782	6.65443	7.40977	7.17702	4.62626	4.34785	NADH-ubiquinone oxidoreductase complex I subunit putative	NADH-ubiquinone oxidoreductase complex I subunit putative	NADH-ubiquinone oxidoreductase complex I subunit putative
11802	TcCLB.506363.70	0.901	1	NA	1.9	Tbg972.1.1810	0.961	1	TRUE	6.961	LmjF.31.1130	0.947	1	FALSE	1.95	3.60367	2.37408	0.936333	0.0256298	1	0	5.78025	6.36408	6.75796	6.59362	4.44838	6.02737	amidohydrolase putative	amidohydrolase putative	amidohydrolase putative
47153	TcCLB.506529.150	0.844	0.7759	NA	1.62	Tbg972.1.2980	0.802	0.79	NA	1.592	LmjF.20.0090	0.949	0.77	NA	1.72	1.644	0.0549424	0.865	0.0618223	0.778633	0.0083906	7.33702	7.61657	6.94058	7.50768	6.11532	5.79336	calcium-activated potassium channel putative	calcium-activated potassium channel putative	Ion channel/Calcium-activated BK potassium channel alpha subunit putative
17189	TcCLB.511421.110	0.812	0.7017	NA	1.51	Tbg972.1.380	0.918	0.73	NA	1.648	LmjF.20.0280	0.902	0.72	NA	1.62	1.59267	0.0595614	0.877333	0.0466571	0.717233	0.0117179	6.25961	6.06934	7.10601	7.48828	4.12094	4.354	developmentally regulated phosphoprotein putative	developmentally regulated phosphoprotein	developmentally regulated phosphoprotein-like protein
5464	TcCLB.511421.230	0.94	1	NA	1.94	Tbg972.1.440	0.964	1	NA	1.964	LmjF.20.0390	0.793	1	NA	1.79	1.898	0.0769935	0.899	0.075591	1	0	6.40513	6.63171	5.49426	5.56986	4.67941	4.67457	Cell cycle checkpoint protein RAD1-like putative	Cell cycle checkpoint protein RAD1-like putative	Cell cycle checkpoint protein RAD1-like putative
2794	TcCLB.511423.90	0.906	0.7584	NA	1.66	Tbg972.1.510	0.831	0.71	NA	1.541	LmjF.20.0470	0.766	0.72	NA	1.49	1.56367	0.0712289	0.834333	0.0572033	0.729467	0.0208623	6.40033	6.58288	6.22405	6.02453	4.76221	4.55222	zeta tubulin putative	zeta tubulin	zeta tubulin putative
32528	TcCLB.508993.20	0.758	1	TRUE	6.76	Tbg972.1.590	0.755	1	TRUE	6.755	LmjF.36.6310	0.817	1	FALSE	1.82	5.11167	2.32756	0.776667	0.0285463	1	0	6.73519	5.69468	3.47119	3.91791	3.22207	2.69285	homocysteine S-methyltransferase putative	homocysteine S-methyltransferase putative	homocysteine S-methyltransferase putative
13724	TcCLB.511425.30	0.927	1	NA	1.93	Tbg972.1.700	0.852	1	NA	1.852	LmjF.20.0680	0.974	1	NA	1.97	1.91733	0.0489989	0.917667	0.0502416	1	0	5.97295	7.14296	5.16772	5.11249	3.90051	3.43025	Overproducer of inositol protein 10 homolog putative	Overproducer of inositol protein 10 homolog putative	Protein of unknown function (DUF775) putative
2231	TcCLB.507611.300	0.855	1	NA	1.85	Tbg972.10.10110	0.906	1	NA	1.906	LmjF.36.6985	0.892	1	NA	1.89	1.882	0.0235514	0.884333	0.0215149	1	0	5.5942	5.02236	6.00708	6.04603	2.62676	2.50519	RNA-binding protein 14	RNA-binding protein 14	RNA-binding protein 14
30916	TcCLB.508551.39	0.945	0.7336	NA	1.68	Tbg972.10.10300	0.821	0.77	NA	1.591	LmjF.36.6280	0.939	0.77	FALSE	1.71	1.66033	0.0505327	0.901667	0.0570925	0.757867	0.0171591	9.28653	7.63767	6.04734	6.19259	6.6184	7.02134	hexose transporter putative	glucose transporter 2A putative	glucose transporter 3
28945	TcCLB.511041.30	0.902	1	NA	1.9	Tbg972.10.10430	0.943	1	NA	1.943	LmjF.36.6210	0.946	1	NA	1.95	1.931	0.0221058	0.930333	0.0200721	1	0	7.02194	7.2968	7.67638	7.44328	6.75205	6.22544	Vps54-like protein putative	Vps54-like protein putative	Vps54-like protein putative
18934	TcCLB.508727.60	0.717	1	NA	1.72	Tbg972.10.10480	0.827	1	NA	1.827	LmjF.36.6160	0.854	1	NA	1.85	1.799	0.0566451	0.799333	0.0592528	1	0	6.07012	6.58889	6.37043	6.17353	6.1029	5.58419	hypothetical protein conserved	hypothetical protein conserved	hypothetical protein conserved
15582	TcCLB.508723.40	0.776	1	NA	1.78	Tbg972.10.10720	0.847	1	NA	1.847	LmjF.36.6000	0.8	1	NA	1.8	1.809	0.0280832	0.807667	0.0294882	1	0	7.26731	6.97431	5.74079	6.07532	6.67194	7.26105	hypothetical protein conserved	hypothetical protein conserved	l6202.3-like protein
47815	TcCLB.511039.20	0.682	1	NA	1.68	Tbg972.10.10810	0.761	1	NA	1.761	LmjF.36.5930	0.838	1	NA	1.84	1.76033	0.0653214	0.760333	0.0636885	1	0	6.36878	6.67643	7.13345	6.63637	3.92469	4.15861	Myosin-like coiled-coil protein putative	Myosin-like coiled-coil protein putative	hypothetical protein conserved
48230	TcCLB.508717.53	0.987	0.7489	NA	1.74	Tbg972.10.11470	0.886	0.74	NA	1.626	LmjF.36.5440	0.862	0.77	NA	1.63	1.66533	0.0528226	0.911667	0.0541623	0.752967	0.0125805	6.79195	6.37673	7.03083	6.85944	5.68464	5.84727	SEP domain/UBX domain containing protein putative	SEP domain/UBX domain containing protein putative	SEP domain containing protein putative
15813	TcCLB.508717.50	0.956	1	TRUE	6.96	Tbg972.10.11480	0.937	1	NA	1.937	LmjF.36.5430	0.92	1	NA	1.92	3.60567	2.37188	0.937667	0.0147045	1	0	5.16706	5.98417	6.15856	6.11863	5.26916	4.79729	Macrocin-O-methyltransferase (TylF) putative	Macrocin-O-methyltransferase (TylF) putative	Macrocin-O-methyltransferase (TylF) putative
36463	TcCLB.504147.320	0.72	0.7231	NA	1.44	Tbg972.10.11820	0.734	0.73	NA	1.464	LmjF.36.4280	0.911	0.77	NA	1.68	1.528	0.107926	0.788333	0.0869265	0.741033	0.0206753	6.13751	6.6264	6.58305	6.39823	5.78043	5.73582	hypothetical protein conserved	hypothetical protein conserved	hypothetical protein conserved
47399	TcCLB.504147.240	0.735	1	NA	1.73	Tbg972.10.11860	0.788	1	NA	1.788	LmjF.36.4330	0.967	1	NA	1.97	1.82933	0.102246	0.83	0.0992606	1	0	7.30667	6.17307	5.71781	6.78522	5.79944	6.96777	hypothetical protein conserved	predicted C2 domain protein	predicted C2 domain protein
29601	TcCLB.504147.80	0.786	0.7404	NA	1.53	Tbg972.10.11990	0.908	0.74	NA	1.648	LmjF.36.4450	0.877	0.76	NA	1.64	1.606	0.0538393	0.857	0.0517752	0.7468	0.00933524	7.03658	8.08197	6.5982	6.69077	5.82462	5.48421	mitochondrial intermediate peptidase putative	mitochondrial intermediate peptidase putative	mitochondrial intermediate peptidase putative
50454	TcCLB.508307.70	0.674	1	NA	1.67	Tbg972.10.12380	0.807	1	NA	1.807	LmjF.36.4780	0.906	1	NA	1.91	1.79567	0.0983068	0.795667	0.095052	1	0	6.63106	5.02874	8.37491	6.81404	2.26565	4.77838	hypothetical protein conserved	hypothetical protein conserved	paraflagellar rod component putative
13243	TcCLB.508307.20	0.959	0.7511	NA	1.71	Tbg972.10.12440	0.812	0.75	NA	1.562	LmjF.36.4840	0.953	0.71	NA	1.66	1.644	0.0614709	0.908	0.0679264	0.737033	0.0191207	6.165	5.51153	7.42911	7.70002	7.29321	7.39404	Leucine-rich repeat domain containing protein	Leucine-rich repeat domain containing protein	Leucine-rich repeat domain containing protein
42378	TcCLB.503419.50	0.905	1	NA	1.91	Tbg972.10.13100	0.884	1	NA	1.884	LmjF.33.0260	0.953	1	NA	1.95	1.91467	0.0271457	0.914	0.0288791	1	0	5.41506	7.23129	5.22091	5.31506	4.04287	3.51897	MRB1-associated protein putative	RGG-containing protein 2 putative	RGG-containing protein 2 putative
46747	TcCLB.507711.140	0.645	0.7226	NA	1.37	Tbg972.10.13520	0.873	0.74	NA	1.613	LmjF.33.0560	0.811	0.72	NA	1.53	1.50433	0.100851	0.776333	0.0962543	0.727533	0.00887894	6.31896	6.5308	7.04199	6.87067	2.17129	0.773192	tRNA-splicing ligase RtcB putative	tRNA-splicing ligase RtcB putative	tRNA-splicing ligase RtcB putative
11506	TcCLB.507711.130	0.708	1	NA	1.71	Tbg972.10.13530	0.705	1	NA	1.705	LmjF.33.0565	0.685	1	NA	1.69	1.70167	0.00849837	0.699333	0.0102089	1	0	5.19971	5.03378	4.53263	4.23266	2.49092	3.26995	hypothetical protein conserved	hypothetical protein conserved	hypothetical protein conserved
20532	TcCLB.507711.30	0.846	1	NA	1.85	Tbg972.10.13630	0.794	1	NA	1.794	LmjF.33.0605	0.967	1	NA	1.97	1.87133	0.0734181	0.869	0.0724753	1	0	5.4267	5.59429	5.70826	5.51665	6.7952	6.11744	hypothetical protein conserved	hypothetical protein conserved	hypothetical protein conserved
1138	TcCLB.507709.70	0.866	0.7021	NA	1.57	Tbg972.10.13740	0.873	0.71	NA	1.583	LmjF.33.0700	0.893	0.73	NA	1.62	1.591	0.0211818	0.877333	0.0114407	0.714033	0.0117418	6.1061	6.61138	5.85169	6.09297	5.06063	4.74605	hypothetical protein conserved	hypothetical protein conserved	hypothetical protein conserved
36170	TcCLB.506567.120	0.844	1	NA	1.84	Tbg972.10.14310	0.929	1	NA	1.929	LmjF.33.1250	0.905	1	NA	1.91	1.893	0.038271	0.892667	0.0357802	1	0	6.02493	6.33805	6.95716	6.38448	4.65379	4.1824	mitochondrial RNA binding protein putative	hypothetical protein conserved	mitochondrial RNA binding protein putative
48842	TcCLB.506567.90	0.923	1	NA	1.92	Tbg972.10.14340	0.83	1	NA	1.83	LmjF.33.1280	0.875	1	NA	1.88	1.87667	0.0368179	0.876	0.0379737	1	0	5.44825	6.33658	6.10329	5.51554	3.87628	3.90691	MICOS complex subunit MIC20 putative	thioredoxin putative	MICOS complex subunit MIC20 putative
43156	TcCLB.510123.50	0.916	1	NA	1.92	Tbg972.10.14450	0.871	1	NA	1.871	LmjF.33.1355	0.803	1	NA	1.8	1.86367	0.0492635	0.863333	0.0464495	1	0	5.54755	6.33526	4.55827	4.73606	3.96815	3.7841	iron-sulfur cluster assembly protein putative	hypothetical protein conserved	iron-sulfur cluster assembly protein putative
46736	TcCLB.506495.20	0.781	1	NA	1.78	Tbg972.10.14830	0.843	1	NA	1.843	LmjF.31.0070	0.946	1	NA	1.95	1.85767	0.0701728	0.856667	0.0680506	1	0	5.88563	7.30034	7.52431	6.92552	5.93631	6.31364	helicase-like protein putative	helicase-like protein putative	helicase-like protein
11372	TcCLB.509805.190	0.858	0.7258	NA	1.58	Tbg972.10.15490	0.782	0.71	NA	1.492	LmjF.18.1280	0.894	0.74	NA	1.63	1.56733	0.0570458	0.844667	0.0466857	0.725267	0.0122533	4.08965	4.80372	7.16305	7.00433	0.551334	2.37479	mitochondrial carrier protein	mitochondrial carrier protein putative	mitochondrial carrier protein putative
5046	TcCLB.509805.170	0.627	0.7658	NA	1.39	Tbg972.10.15510	0.81	0.75	NA	1.56	LmjF.18.1240	0.794	0.72	NA	1.51	1.48667	0.0713364	0.743667	0.082754	0.745267	0.018995	7.41812	7.51039	5.76301	6.06404	4.50994	4.33349	pre-RNA processing PIH1/Nop17 putative	pre-RNA processing PIH1/Nop17 putative	pre-RNA processing PIH1/Nop17 putative
25071	TcCLB.506717.20	0.869	1	NA	1.87	Tbg972.10.15760	0.96	1	NA	1.96	LmjF.36.3180	0.917	1	NA	1.92	1.91667	0.0368179	0.915333	0.0371693	1	0	7.82498	7.00268	6.13761	6.94193	4.37622	5.88314	receptor-type adenylate cyclase putative	receptor-type adenylate cyclase GRESAG 4 putative	receptor-type adenylate cyclase a-like protein
12014	TcCLB.504215.30	0.827	1	NA	1.83	Tbg972.10.15960	0.762	1	NA	1.762	LmjF.18.0910	0.863	1	NA	1.86	1.81733	0.0409986	0.817333	0.0417958	1	0	6.06335	6.05979	6.74416	6.82369	5.98575	6.23455	hypothetical protein conserved	hypothetical protein conserved	hypothetical protein conserved
27261	TcCLB.507993.270	0.91	0.7705	NA	1.68	Tbg972.10.16720	0.796	0.77	NA	1.566	LmjF.18.0080	0.747	0.76	NA	1.51	1.58533	0.0707358	0.817667	0.0682853	0.766833	0.00483621	7.14418	6.02622	7.01892	7.08223	5.25899	5.76865	hypothetical protein conserved	hypothetical protein conserved	3-beta hydroxysteroid dehydrogenase/isomerase family putative
37899	TcCLB.507993.250	0.846	1	NA	1.85	Tbg972.10.16740	0.85	1	NA	1.85	LmjF.18.0100	0.898	1	NA	1.9	1.86667	0.0235702	0.864667	0.0236267	1	0	6.16899	6.45546	7.00197	6.77505	4.99526	4.637	hypothetical protein conserved	hypothetical protein conserved	hypothetical protein conserved
40249	TcCLB.507993.180	0.754	0.7365	NA	1.49	Tbg972.10.16810	0.72	0.72	NA	1.44	LmjF.18.0160	0.826	0.73	NA	1.56	1.49667	0.0492161	0.766667	0.0441915	0.728833	0.00678642	6.49236	6.08797	5.16209	5.38457	5.33499	5.49457	hypothetical protein conserved	lipase domain protein putative	Lipase (class 3) putative
12797	TcCLB.507993.40	0.905	1	NA	1.91	Tbg972.10.16970	0.899	1	NA	1.899	LmjF.18.0300	0.945	1	NA	1.94	1.91633	0.0173269	0.916333	0.0204179	1	0	5.80143	7.4555	4.90448	5.46352	6.11554	6.00771	hypothetical protein conserved	hypothetical protein conserved	hypothetical protein conserved
10648	TcCLB.507993.10	0.846	0.7593	NA	1.61	Tbg972.10.17030	0.855	0.75	NA	1.605	LmjF.18.0350	0.86	0.75	NA	1.61	1.60833	0.00235702	0.853667	0.00579272	0.7531	0.00438406	6.30955	6.1059	6.59276	6.3633	4.77846	5.17998	ATP12 chaperone protein putative	ATP12 chaperone protein putative	ATP12 chaperone protein putative
24272	TcCLB.510029.60	0.706	1	NA	1.71	Tbg972.10.18420	0.745	1	NA	1.745	LmjF.19.0400	0.852	1	NA	1.85	1.76833	0.0594886	0.767667	0.0617216	1	0	5.44558	6.01943	6.45508	6.13083	5.99435	6.08664	Vesicle-trafficking protein SEC22 putative	Vesicle-trafficking protein SEC22 putative	Vesicle-trafficking protein SEC22 putative
16063	TcCLB.506483.60	0.84	1	NA	1.84	Tbg972.10.19630	0.873	1	NA	1.873	LmjF.19.1430	0.891	1	NA	1.89	1.86767	0.0207579	0.868	0.0211187	1	0	4.78919	5.02998	5.98008	5.61824	5.99359	5.35699	pre-RNA processing PIH1/Nop17 putative	pre-RNA processing PIH1/Nop17 putative	pre-RNA processing PIH1/Nop17 putative
4312	TcCLB.506495.10	0.887	0.722	NA	1.61	Tbg972.10.2180	0.921	0.73	NA	1.651	LmjF.21.0020	0.838	0.74	NA	1.58	1.61367	0.0291014	0.882	0.0340686	0.730667	0.00736357	5.12798	5.10316	5.70708	5.55459	4.75207	4.6003	methyltransferase domain containing protein putative	methyltransferase domain containing protein putative	methyltransferase domain containing protein putative
2114	TcCLB.506493.30	0.814	1	NA	1.81	Tbg972.10.2350	0.911	1	NA	1.911	LmjF.21.0170	0.882	1	NA	1.88	1.867	0.0422453	0.869	0.040653	1	0	6.83905	7.01855	6.87061	7.16511	6.26474	5.9864	hypothetical protein conserved	hypothetical protein conserved	hypothetical protein conserved
28524	TcCLB.508951.80	0.92	1	NA	1.92	Tbg972.10.2370	0.782	1	NA	1.782	LmjF.21.0190	0.856	1	NA	1.86	1.854	0.0564978	0.852667	0.0563875	1	0	6.23928	6.92367	6.5338	6.34944	4.92333	5.17479	hypothetical protein conserved	hypothetical protein conserved	hypothetical protein conserved
34809	TcCLB.506869.70	0.797	1	NA	1.8	Tbg972.10.260	0.914	1	NA	1.914	LmjF.21.1660	0.846	1	NA	1.85	1.85467	0.0466571	0.852333	0.0479745	1	0	4.96645	5.88337	4.87995	5.11166	3.61576	3.98685	mitochondrial structure specific endonuclease I (SSE-1) putative	mitochondrial structure specific endonuclease I (SSE-1) putative	mitochondrial structure specific endonuclease I (SSE-1) putative
46689	TcCLB.506869.40	0.825	1	NA	1.82	Tbg972.10.310	0.964	1	NA	1.964	LmjF.21.1620	0.958	1	NA	1.96	1.91467	0.0669594	0.915667	0.0641578	1	0	6.12192	6.51439	4.99594	5.20006	4.49208	3.3025	Mitochondrial large ribosomal subunit mL75 putative	hypothetical protein conserved	mitochondrial RNA binding complex 1 subunit putative
2700	TcCLB.506869.34	0.644	1	NA	1.64	Tbg972.10.320	0.709	1	NA	1.709	LmjF.21.1610	0.808	1	NA	1.81	1.71967	0.0698109	0.720333	0.0674306	1	0	5.66251	5.85473	6.03606	5.50383	6.04421	5.89609	DUF2407 ubiquitin-like domain containing protein putative	DUF2407 ubiquitin-like domain containing protein putative	hypothetical protein conserved
24698	TcCLB.503959.60	0.772	1	NA	1.77	Tbg972.10.3390	0.655	1	NA	1.655	LmjF.34.0320	0.778	1	NA	1.78	1.735	0.0567157	0.735	0.0566216	1	0	7.49713	7.36516	7.27431	7.32411	6.39823	6.53513	START domain containing protein putative	START domain containing protein putative	hypothetical protein conserved
6336	TcCLB.506869.4	0.831	1	NA	1.83	Tbg972.10.360	0.909	1	NA	1.909	LmjF.21.1569	0.879	1	NA	1.88	1.873	0.0326292	0.873	0.0321248	1	0	6.10989	6.07944	7.4759	7.18502	5.60455	6.01035	Exocyst complex component EXO99	Exocyst complex component EXO99	Exocyst complex component EXO99
12209	TcCLB.503745.30	0.792	1	TRUE	6.79	Tbg972.10.370	0.884	1	NA	1.884	LmjF.21.1567	0.82	1	NA	1.82	3.498	2.32794	0.832	0.0385054	1	0	9.03701	6.74684	6.77037	6.8382	4.88384	4.08574	ascorbate peroxidase	peroxidase putative	peroxidase putative
47361	TcCLB.510311.60	0.716	1	TRUE	6.72	Tbg972.10.4370	0.721	1	NA	1.721	LmjF.03.0530	0.857	1	NA	1.86	3.43367	2.32448	0.764667	0.0653214	1	0	7.87801	8.12392	6.84928	7.34438	5.66011	5.53148	tRNA pseudouridine synthase D (TruD) putative	tRNA pseudouridine synthase D (TruD) putative	hypothetical protein conserved
15702	TcCLB.511001.220	0.666	1	NA	1.67	Tbg972.10.4630	0.619	1	NA	1.619	LmjF.35.0730	0.823	1	NA	1.82	1.703	0.0853112	0.702667	0.0872251	1	0	6.16209	6.48917	7.37816	6.83517	5.4998	5.10905	SET domain containing protein putative	SET domain containing protein putative	hypothetical protein conserved
33310	TcCLB.510997.30	0.598	1	NA	1.6	Tbg972.10.5010	0.753	1	NA	1.753	LmjF.35.0350	0.558	1	NA	1.56	1.63767	0.0831718	0.636333	0.0840965	1	0	6.43669	6.90432	7.61776	7.35169	5.3263	5.02949	hypothetical protein conserved	hypothetical protein conserved	hypothetical protein conserved
11407	TcCLB.510747.10	0.909	0.7226	NA	1.63	Tbg972.10.5200	0.961	0.72	NA	1.681	LmjF.36.6780	0.973	0.7	NA	1.67	1.66033	0.021914	0.947667	0.0277769	0.7142	0.0100969	4.38176	4.87815	7.45824	6.86783	3.25563	3.94457	TFIIF-stimulated CTD phosphatase putative	hypothetical protein conserved	nuclear lim interactor-interacting factor putative
5765	TcCLB.511469.40	0.784	1	TRUE	6.78	Tbg972.10.5300	0.665	1	NA	1.665	LmjF.35.0100	0.692	1	NA	1.69	3.37833	2.40536	0.713667	0.0509401	1	0	6.65331	7.48381	5.37938	4.94369	5.28594	4.90078	ubiquinol-cytochrome c reductase complex 14kD subunit putative	ubiquinol-cytochrome c reductase complex 14kD subunit putative	ubiquinol-cytochrome c reductase complex 14kD subunit putative
37781	TcCLB.510963.10	0.798	0.7279	NA	1.53	Tbg972.10.5510	0.849	0.72	NA	1.569	LmjF.36.0100	0.841	0.73	NA	1.57	1.55633	0.018625	0.829333	0.0223954	0.725967	0.00430529	6.07115	6.24631	6.36588	5.75181	6.01779	5.91908	DNA damage repair protein putative	DNA damage repair protein putative	DNA damage repair protein putative
14342	TcCLB.510963.39	0.773	1	NA	1.77	Tbg972.10.5540	0.966	1	NA	1.966	LmjF.36.0130	0.845	1	NA	1.84	1.85867	0.081098	0.861333	0.0796339	1	0	5.52863	5.98244	6.0398	5.81044	5.69568	5.45239	PUB domain containing protein putative	PUB domain containing protein putative	PUB domain containing protein putative
22043	TcCLB.510295.30	0.945	1	NA	1.94	Tbg972.10.6190	0.966	1	NA	1.966	LmjF.36.0700	0.956	1	NA	1.96	1.95533	0.0111156	0.955667	0.00857645	1	0	5.13111	6.36475	5.99865	5.62768	3.64057	3.26995	RNA editing complex protein MP18 putative	MP18 RNA editing complex protein putative	MP18 RNA editing complex protein putative
49338	TcCLB.510297.80	0.966	0.7533	NA	1.72	Tbg972.10.6340	0.937	0.73	NA	1.667	LmjF.36.0800	0.815	0.73	NA	1.54	1.64233	0.0755263	0.906	0.0654268	0.737767	0.0109837	5.71619	6.50843	5.59021	5.45992	4.40656	3.77437	transcription factor II H complex TFB2 subunit putative	TFIIH basal transcription factor subunit	TFIIH basal transcription factor subunit putative
16295	TcCLB.503611.50	0.839	0.7225	NA	1.56	Tbg972.10.6680	0.899	0.71	NA	1.609	LmjF.36.1110	0.796	0.72	NA	1.52	1.563	0.036396	0.844667	0.0422401	0.7175	0.00540062	5.65317	5.01744	5.29444	5.67864	4.31754	4.88795	hypothetical protein conserved	predicted HORMA domain protein	HORMA domain containing protein putative
42171	TcCLB.503527.10	0.819	1	NA	1.82	Tbg972.10.6730	0.901	1	NA	1.901	LmjF.36.1170	0.951	1	NA	1.95	1.89033	0.0536056	0.890333	0.054414	1	0	7.58118	7.43342	6.92831	6.81513	6.03667	6.70641	hypothetical protein conserved	hypothetical protein conserved	hypothetical protein conserved
32263	TcCLB.504163.100	0.542	1	NA	1.54	Tbg972.10.6880	0.657	1	NA	1.657	LmjF.36.1330	0.657	1	NA	1.66	1.619	0.0558749	0.618667	0.0542115	1	0	6.30199	7.15603	5.05376	5.70383	4.31419	3.43025	hypothetical protein conserved	heat shock protein putative	heat shock protein putative
18875	TcCLB.509769.36	0.748	0.7119	NA	1.46	Tbg972.10.710	0.941	0.72	NA	1.661	LmjF.23.1420	0.774	0.73	NA	1.5	1.54033	0.0868728	0.821	0.0855141	0.720633	0.00740285	4.97622	5.10851	6.73694	6.64191	4.95418	4.33912	palmitoyl acyltransferase 12 putative	hypothetical protein conserved	palmitoyl acyltransferase 12 putative
40420	TcCLB.506167.20	0.776	0.7546	NA	1.53	Tbg972.10.7360	0.967	0.78	NA	1.747	LmjF.36.1590	0.914	0.78	NA	1.69	1.65567	0.0918562	0.885667	0.0805081	0.771533	0.0119737	7.37831	8.47361	5.8416	6.38741	4.05162	3.3938	STAG domain containing protein putative	STAG domain containing protein putative	STAG domain containing protein putative
21153	TcCLB.507639.50	0.732	1	TRUE	6.73	Tbg972.10.7460	0.87	1	TRUE	6.87	LmjF.36.1660	0.854	1	TRUE	6.85	6.81667	0.0618241	0.818667	0.0616297	1	0	6.3804	5.88471	6.43179	6.3773	5.84049	5.5984	tRNA pseudouridine synthase A putative	tRNA pseudouridine synthase A putative	tRNA pseudouridine synthase A putative
11428	TcCLB.508779.70	0.88	1	NA	1.88	Tbg972.10.780	0.958	1	NA	1.958	LmjF.21.1310	0.865	1	NA	1.86	1.89933	0.0422795	0.901	0.0407676	1	0	6.49945	6.81547	5.36247	4.99537	5.22237	4.71679	hypothetical protein conserved	hypothetical protein conserved	hypothetical protein conserved
3506	TcCLB.508779.50	0.809	1	NA	1.81	Tbg972.10.790	0.945	1	NA	1.945	LmjF.21.1300	0.766	1	NA	1.77	1.84167	0.0748703	0.84	0.0762933	1	0	6.42391	6.5027	6.28003	6.39746	5.57284	5.25336	RF-1 domain containing protein putative	RF-1 domain containing protein putative	RF-1 domain containing protein putative
8364	TcCLB.505683.10	0.768	1	NA	1.77	Tbg972.10.8450	0.776	1	TRUE	6.776	LmjF.36.2380	0.764	1	FALSE	1.76	3.43533	2.36221	0.769333	0.00498888	1	0	11.0695	8.98078	5.5643	6.25946	4.29213	6.16549	sterol 24-c-methyltransferase putative	sterol 24-c-methyltransferase putative	sterol 24-c-methyltransferase putative
8057	TcCLB.503637.10	0.724	1	NA	1.72	Tbg972.10.8470	0.918	1	NA	1.918	LmjF.36.2400	0.893	1	NA	1.89	1.84267	0.0874884	0.845	0.0861665	1	0	6.42463	6.01582	5.37825	5.13031	2.7585	2.81428	hypothetical protein conserved	hypothetical protein conserved	hypothetical protein conserved
5792	TcCLB.511131.40	0.968	0.741	NA	1.71	Tbg972.10.8510	0.852	0.71	NA	1.562	LmjF.09.0900	0.966	0.72	NA	1.69	1.654	0.0655642	0.928667	0.0542177	0.723667	0.0129185	5.16111	5.82097	6.71781	6.35491	3.8004	3.63826	hypothetical protein	caltractin putative	ef-hand protein 5 putative
3537	TcCLB.510181.60	0.814	0.7707	NA	1.58	Tbg972.10.8600	0.781	0.77	NA	1.551	LmjF.36.2500	0.729	0.73	NA	1.46	1.53033	0.0511229	0.774667	0.0349889	0.7569	0.0190233	6.80625	7.26676	6.10082	6.5245	4.6484	4.27043	chromatin assembly factor 1 subunit B putative	chromatin assembly factor 1 subunit B putative	chromatin assembly factor 1 subunit b-like protein
43251	TcCLB.510181.50	0.754	1	NA	1.75	Tbg972.10.8610	0.805	1	NA	1.805	LmjF.36.2510	0.973	1	NA	1.97	1.84167	0.093482	0.844	0.0935628	1	0	6.84855	7.33715	7.22014	6.94125	4.93182	4.83981	Nucleoporin NUP96	Nucleoporin NUP96	Nucleoporin NUP96
3688	TcCLB.509537.50	0.762	1	NA	1.76	Tbg972.10.8870	0.707	1	NA	1.707	LmjF.36.2790	0.882	1	NA	1.88	1.78233	0.072371	0.783667	0.0730677	1	0	8.55036	7.70456	7.23754	7.03925	6.44707	7.72271	Flagellar Member 1	Flagellar Member 1	Flagellar Member 1
46688	TcCLB.511145.60	0.642	0.7254	NA	1.37	Tbg972.10.90	0.86	0.74	NA	1.6	LmjF.21.1770	0.834	0.76	NA	1.59	1.52	0.106145	0.778667	0.0972191	0.7418	0.0141826	6.04553	7.56718	7.62968	7.30884	6.01193	5.71084	ATP synthase F1 subunit gamma protein putative	ATP synthase F1 subunit gamma protein putative	ATP synthase F1 subunit gamma protein putative
29175	TcCLB.510105.184	0.85	1	NA	1.85	Tbg972.10.9290	0.737	1	NA	1.737	LmjF.36.2685	0.948	1	NA	1.95	1.84567	0.0870109	0.845	0.0862129	1	0	4.93119	5.67567	6.39849	6.37678	3.89259	2.69285	hypothetical protein conserved	hypothetical protein conserved	Pentapeptide repeats (9 copies) putative
6025	TcCLB.506579.10	0.778	0.7042	NA	1.48	Tbg972.10.9440	0.95	0.7	NA	1.65	LmjF.27.1700	0.946	0.79	NA	1.74	1.62333	0.107806	0.891333	0.0801554	0.7314	0.0414719	9.7756	9.50834	6.02547	7.1813	5.44898	4.7473	ABC transporter putative	ATP-binding cassette protein subfamily G	hypothetical protein conserved
3245	TcCLB.503779.50	0.636	1	NA	1.64	Tbg972.10.9600	0.849	1	NA	1.849	LmjF.36.6530	0.832	1	NA	1.83	1.773	0.0943645	0.772333	0.0966517	1	0	3.3541	4.2887	6.8687	6.72595	1.71546	1.26812	hypothetical protein conserved	hypothetical protein conserved	hypothetical protein conserved
17669	TcCLB.505965.60	0.959	1	NA	1.96	Tbg972.11.10460	0.819	1	NA	1.819	LmjF.28.1590	0.778	1	NA	1.78	1.853	0.0773175	0.852	0.0774898	1	0	5.73129	6.22829	5.73782	5.70736	3.54656	3.3804	Galactose oxidase central domain containing protein putative	Galactose oxidase central domain containing protein putative	Galactose oxidase central domain containing protein putative
38259	TcCLB.511589.150	0.855	1	NA	1.85	Tbg972.11.10710	0.908	1	NA	1.908	LmjF.36.3220	0.837	1	NA	1.84	1.866	0.0299778	0.866667	0.0301367	1	0	4.4306	6.36003	5.89276	5.78568	5.35522	5.2966	hypothetical protein conserved	hypothetical protein conserved	hypothetical protein conserved
39690	TcCLB.511589.220	0.831	1	NA	1.83	Tbg972.11.10780	0.958	1	NA	1.958	LmjF.36.3890	0.877	1	NA	1.88	1.88933	0.0526709	0.888667	0.0524997	1	0	4.54667	5.59404	6.74379	6.68243	3.29734	3.409	hypothetical protein conserved	hypothetical protein conserved	hypothetical protein conserved
28469	TcCLB.506963.40	0.894	0.7434	NA	1.64	Tbg972.11.10940	0.856	0.73	NA	1.586	LmjF.36.3720	0.864	0.73	NA	1.59	1.60533	0.0245674	0.871333	0.0163571	0.734467	0.00631682	6.04962	6.96858	6.85898	7.14022	4.87408	4.07429	Protein of unknown function (DUF498/DUF598) putative	Protein of unknown function (DUF498/DUF598) putative	Protein of unknown function (DUF498/DUF598) putative
26194	TcCLB.506963.80	0.803	1	NA	1.8	Tbg972.11.10970	0.918	1	NA	1.918	LmjF.36.3690	0.875	1	NA	1.88	1.866	0.0491799	0.865333	0.0474435	1	0	6.92408	7.51886	7.1574	7.36466	6.49533	5.70582	Nucleoporin NUP119	Nucleoporin NUP119	Nucleoporin NUP119
959	TcCLB.507165.30	0.871	1	NA	1.87	Tbg972.11.11090	0.86	1	NA	1.86	LmjF.36.3620	0.949	1	NA	1.95	1.89333	0.0402768	0.893333	0.0396176	1	0	7.43484	5.94176	8.07417	6.01369	2.52664	6.45177	EF-hand domain pair putative	EF-hand domain pair putative	EF-hand domain pair putative
17678	TcCLB.510719.150	0.734	1	TRUE	6.73	Tbg972.11.11400	0.806	1	NA	1.806	LmjF.36.3280	0.956	1	NA	1.96	3.49867	2.28576	0.832	0.092477	1	0	8.24803	7.9962	7.67243	7.74265	5.58181	5.38816	Mitochondrial small ribosomal subunit mS47 putative	Enoyl-CoA hydratase/isomerase family putative	Enoyl-CoA hydratase/isomerase family/2-enoyl-CoA Hydratase C-terminal region putative
41719	TcCLB.510719.180	0.95	1	NA	1.95	Tbg972.11.11430	0.864	1	NA	1.864	LmjF.36.3250	0.837	1	NA	1.84	1.88467	0.0472252	0.883667	0.0481825	1	0	6.02726	6.75192	6.97045	6.6476	4.99718	5.0894	hypothetical protein conserved	hypothetical protein conserved	hypothetical protein conserved
48207	TcCLB.510285.70	0.89	0.7157	NA	1.61	Tbg972.11.11790	0.785	0.7	NA	1.485	LmjF.36.5350	0.84	0.72	NA	1.56	1.55167	0.0513701	0.838333	0.0428823	0.7119	0.00859574	6.63781	6.77269	6.29591	6.90231	5.72986	5.63544	kinetoplastid kinetochore protein 2 putative	kinetoplastid kinetochore protein 2 putative	kinetoplastid kinetochore protein 2 putative
50230	TcCLB.503757.30	0.907	1	NA	1.91	Tbg972.11.12120	0.845	1	NA	1.845	LmjF.36.5100	0.888	1	NA	1.89	1.88167	0.0271825	0.88	0.0259358	1	0	7.21907	7.09905	5.40514	5.84737	5.96483	5.61242	hypothetical protein conserved	hypothetical protein conserved	hypothetical protein conserved
30882	TcCLB.511445.30	0.814	0.7667	NA	1.58	Tbg972.11.1230	0.606	0.73	NA	1.336	LmjF.27.0910	0.817	0.74	NA	1.56	1.492	0.11061	0.745667	0.0987668	0.745567	0.0154911	6.32874	6.28446	7.27324	7.36172	6.02422	5.89318	Region in Clathrin and VPS putative	Region in Clathrin and VPS putative	Pep3/Vps18/deep orange family/Region in Clathrin and VPS putative
21380	TcCLB.511211.150	0.907	0.7584	NA	1.67	Tbg972.11.12670	0.94	0.76	NA	1.7	LmjF.28.2760	0.959	0.78	NA	1.74	1.70333	0.0286744	0.935333	0.0214838	0.766133	0.00982695	6.30443	6.28993	6.87934	6.71101	5.98317	6.51028	gamma-tubulin complex component 3	gamma-tubulin complex component 3	gamma-tubulin complex component 3
17139	TcCLB.511589.74	0.78	1	NA	1.78	Tbg972.11.13180	0.949	1	NA	1.949	LmjF.36.6480	0.939	1	NA	1.94	1.88967	0.077633	0.889333	0.0774181	1	0	7.48979	7.14434	5.58135	6.43045	2.29583	2.39563	hypothetical protein	membrane-bound acid phosphatase putative	histidine secretory acid phosphatase putative
26676	TcCLB.511211.40	0.911	1	NA	1.91	Tbg972.11.13380	0.873	1	NA	1.873	LmjF.28.2640	0.878	1	NA	1.88	1.88767	0.0160485	0.887333	0.0168589	1	0	6.15983	6.07921	5.58301	5.65678	5.39512	4.93858	molybdenum cofactor biosynthesis protein putative	molybdenum cofactor biosynthesis protein putative	molybdenum cofactor biosynthesis protein putative
42685	TcCLB.511127.20	0.879	1	NA	1.88	Tbg972.11.13590	0.878	1	NA	1.878	LmjF.09.0100	0.831	1	NA	1.83	1.86267	0.0231132	0.862667	0.0223954	1	0	6.76295	7.45563	6.15036	6.23439	3.96636	4.80146	flagellar pocket cytoskeletal protein bilbo1	flagellar pocket cytoskeletal protein bilbo1	flagellar pocket cytoskeletal protein bilbo1
22989	TcCLB.511127.100	0.685	1	NA	1.69	Tbg972.11.13660	0.677	1	NA	1.677	LmjF.09.0220	0.755	1	NA	1.75	1.70567	0.0317945	0.705667	0.0350365	1	0	6.65678	7.14962	6.78973	6.89851	7.03267	6.48297	catalytic subunit of the vacuolar transporter chaperone 4 putative	hypothetical protein conserved	catalytic subunit of the vacuolar transporter chaperone 4 putative
41791	TcCLB.511127.230	0.826	1	NA	1.83	Tbg972.11.13760	0.94	1	NA	1.94	LmjF.09.0320	0.833	1	NA	1.83	1.86667	0.0518545	0.866333	0.0521685	1	0	4.63162	5.24948	7.24322	7.68011	2.27719	5.21644	hypothetical protein conserved	hypothetical protein conserved	hypothetical protein conserved
694	TcCLB.511127.260	0.813	0.7709	NA	1.58	Tbg972.11.13790	0.849	0.77	NA	1.619	LmjF.09.0360	0.831	0.77	NA	1.6	1.59967	0.0159234	0.831	0.0146969	0.7703	0.000424264	6.68007	7.0382	6.24093	6.71521	6.40064	6.53636	cryptochrome putative	DNA photolyase putative	DNA photolyase putative
25748	TcCLB.511557.10	0.811	0.7305	NA	1.54	Tbg972.11.14320	0.895	0.73	NA	1.625	LmjF.06.0340	0.857	0.75	NA	1.61	1.59167	0.0370435	0.854333	0.0343447	0.736833	0.00931248	7.45844	7.84455	7.01725	7.52842	6.05049	5.56444	oligopeptidase b	oligopeptidase b	serine peptidase clan SC family S9A-like protein
33365	TcCLB.511557.70	0.874	1	NA	1.87	Tbg972.11.14380	0.85	1	NA	1.85	LmjF.09.0820	0.913	1	NA	1.91	1.87667	0.0249444	0.879	0.0259615	1	0	6.80085	7.14261	5.50048	5.32751	4.13214	3.19902	hypothetical protein conserved	hypothetical protein conserved	hypothetical protein conserved
27842	TcCLB.503819.20	0.915	0.77	NA	1.69	Tbg972.11.14780	0.966	0.74	NA	1.706	LmjF.09.1060	0.977	0.76	NA	1.74	1.712	0.0208487	0.952667	0.0270103	0.756667	0.0124722	3.60626	5.09827	6.51554	5.93805	4.13216	3.74935	DNA-directed RNA polymerase III subunit putative	RNA polymerase subunit putative	DNA-directed RNA polymerase III subunit putative
26790	TcCLB.506755.260	0.986	1	NA	1.99	Tbg972.11.14820	0.958	1	NA	1.958	LmjF.09.1120	0.943	1	NA	1.94	1.96267	0.0206774	0.962333	0.0178201	1	0	6.41446	7.35903	7.3285	7.24541	4.54164	5.18978	mitochondrial RNA-binding protein 2 putative	guide RNA binding protein putative	mitochondrial RNA binding protein 2
28728	TcCLB.506753.190	0.79	1	NA	1.79	Tbg972.11.15140	0.767	1	NA	1.767	LmjF.09.1410	0.964	1	NA	1.96	1.839	0.0860736	0.840333	0.0879482	1	0	5.38119	5.77926	6.32373	6.37095	4.76851	4.54719	SET domain containing protein putative	SET domain containing protein putative	SET domain containing protein putative
27376	TcCLB.510911.10	0.75	1	NA	1.75	Tbg972.11.15400	0.853	1	NA	1.853	LmjF.32.0520	0.816	1	NA	1.82	1.80767	0.0429444	0.806333	0.0426015	1	0	5.08273	6.54046	8.01391	7.75512	4.87026	4.96385	profilin putative	profilin putative	profilin putative
34967	TcCLB.506755.74	0.781	0.7427	NA	1.52	Tbg972.11.16080	0.961	0.72	NA	1.681	LmjF.32.1110	0.824	0.74	NA	1.56	1.587	0.0684446	0.855333	0.0767521	0.734233	0.0101247	6.09193	6.07112	6.48156	6.51365	4.67969	4.53204	mitochondrial carrier protein putative	mitochondrial carrier protein putative	mitochondrial carrier protein putative
24897	TcCLB.507511.40	0.901	1	NA	1.9	Tbg972.11.16330	0.882	1	NA	1.882	LmjF.32.1370	0.929	1	NA	1.93	1.904	0.019799	0.904	0.0193046	1	0	6.86179	7.43446	7.67557	7.00411	5.24127	3.04764	G5-interacting protein putative	G5-interacting protein putative	G5-interacting protein putative
33008	TcCLB.506221.80	0.958	1	FALSE	1.96	Tbg972.11.16680	0.937	1	NA	1.937	LmjF.32.1670	0.79	1	NA	1.79	1.89567	0.0753053	0.895	0.0747395	1	0	5.64229	5.80572	5.64126	5.12743	3.94411	3.8004	NAD+ synthase putative	NAD+ synthase putative	NAD+ synthase putative
46631	TcCLB.506221.50	0.907	0.7138	NA	1.62	Tbg972.11.16710	0.868	0.74	NA	1.608	LmjF.32.1730	0.835	0.71	NA	1.54	1.58933	0.0352263	0.87	0.0294279	0.721267	0.013337	5.76552	6.3624	7.58489	7.02034	4.39912	4.30212	coatomer subunit epsilon	coatomer subunit epsilon	coatomer subunit epsilon
16518	TcCLB.511715.80	0.8	1	NA	1.8	Tbg972.11.16810	0.805	1	NA	1.805	LmjF.32.1770	0.904	1	NA	1.9	1.835	0.0460072	0.836333	0.0478911	1	0	6.12545	6.29373	6.72567	7.05376	5.85669	5.27952	phosphatidylethanolamine-binding protein putative	phosphatidylethanolamine-binding protein putative	phosphatidylethanolamine-binding protein putative
25220	TcCLB.509157.60	0.899	1	TRUE	6.9	Tbg972.11.17020	0.892	1	FALSE	1.892	LmjF.32.1960	0.886	1	TRUE	6.89	5.22733	2.35844	0.892333	0.00531246	1	0	5.47231	5.98829	6.14898	5.22689	4.02975	4.52659	1-acyl-sn-glycerol-3-phosphate acyltransferase putative	1-acyl-sn-glycerol-3-phosphate acyltransferase putative	1-acyl-sn-glycerol-3-phosphateacyltransferase-like protein putative
31916	TcCLB.504159.30	0.946	1	NA	1.95	Tbg972.11.17470	0.821	1	NA	1.821	LmjF.32.2360	0.766	1	NA	1.77	1.847	0.0757496	0.844333	0.0753142	1	0	5.72352	6.07378	6.22352	6.31279	5.36044	5.05226	hypothetical protein conserved	hypothetical protein conserved	hypothetical protein conserved
50028	TcCLB.504159.70	0.823	1	NA	1.82	Tbg972.11.17490	0.835	1	NA	1.835	LmjF.32.2400	0.868	1	NA	1.87	1.84167	0.0209497	0.842	0.0190263	1	0	5.70102	5.87839	6.10287	6.02303	4.20473	3.91981	hypothetical protein conserved	hypothetical protein conserved	hypothetical protein conserved
30590	TcCLB.507041.10	0.819	1	NA	1.82	Tbg972.11.17650	0.829	1	NA	1.829	LmjF.32.2530	0.862	1	NA	1.86	1.83633	0.0171335	0.836667	0.0183727	1	0	5.63252	7.21089	5.18884	6.56963	4.96099	4.78677	cyclic nucleotide-binding domain containing protein putative	cyclic nucleotide-binding domain containing protein putative	cyclic nucleotide-binding domain containing protein putative
45223	TcCLB.511543.50	0.925	0.7193	NA	1.64	Tbg972.11.17860	0.961	0.71	NA	1.671	LmjF.32.2720	0.916	0.71	NA	1.63	1.647	0.0174547	0.934	0.0194422	0.7131	0.00438406	5.14804	5.86851	5.72942	5.67073	4.41275	4.84134	Sybindin-like family putative	Sybindin-like family putative	Sybindin-like family putative
42509	TcCLB.507037.50	0.805	1	NA	1.81	Tbg972.11.17930	0.737	1	NA	1.737	LmjF.32.2790	0.962	1	NA	1.96	1.83567	0.0928308	0.834667	0.0942208	1	0	5.39874	5.62633	6.21442	5.88509	4.93144	4.22593	exonuclease putative	exonuclease putative	DNA polymerase III epsilon subunit-like exonuclease
46783	TcCLB.506363.150	0.825	0.7011	NA	1.53	Tbg972.11.18020	0.788	0.77	NA	1.558	LmjF.32.2890	0.937	0.74	NA	1.68	1.58933	0.0651221	0.85	0.0633456	0.737033	0.0282064	4.78281	5.83143	6.04941	6.14934	5.17518	4.80667	soluble N-ethylmaleimide sensitive factor (NSF) attachment protein putative	Soluble NSF attachment protein SNAP putative	SNAP protein putative
48683	TcCLB.511529.9	0.753	0.7699	NA	1.52	Tbg972.11.18350	0.842	0.79	NA	1.632	LmjF.07.0720	0.934	0.76	NA	1.69	1.614	0.0705597	0.843	0.0738963	0.7733	0.0124812	6.38042	6.69611	7.98217	8.23033	6.80929	6.15396	Importin-beta N-terminal domain/HEAT-like repeat putative	Importin-beta N-terminal domain/HEAT-like repeat putative	hypothetical protein conserved
3486	TcCLB.511529.30	0.573	1	NA	1.57	Tbg972.11.18400	0.748	1	NA	1.748	LmjF.32.3820	0.764	1	NA	1.76	1.69267	0.0868767	0.695	0.086514	1	0	5.66109	5.83111	4.14527	4.84637	3.82946	3.8646	hypothetical protein conserved	hypothetical protein conserved	hypothetical protein conserved
43481	TcCLB.511529.90	0.884	1	FALSE	1.88	Tbg972.11.18450	0.928	1	FALSE	1.928	LmjF.32.3760	0.969	1	NA	1.97	1.926	0.0367696	0.927	0.0347083	1	0	6.3693	5.65704	6.99503	6.43983	4.31161	5.46282	enolase putative	enolase putative	enolase putative
17750	TcCLB.507089.50	0.911	1	NA	1.91	Tbg972.11.18670	0.889	1	NA	1.889	LmjF.32.3490	0.929	1	NA	1.93	1.90967	0.0167398	0.909667	0.0163571	1	0	6.42241	6.35323	6.8334	6.68769	5.01513	5.12283	ATP-dependent DEAD/H RNA helicase putative	ATP-dependent DEAD/H RNA helicase putative	DEAD/DEAH box helicase putative
34743	TcCLB.508357.26	0.807	1	NA	1.81	Tbg972.11.2120	0.967	1	NA	1.967	LmjF.27.1280	0.932	1	NA	1.93	1.90233	0.0670141	0.902	0.068678	1	0	5.09561	5.38975	5.66846	5.88435	3.70034	4.37666	hypothetical protein conserved	hypothetical protein conserved	hypothetical protein conserved
14182	TcCLB.507093.63	0.717	1	NA	1.72	Tbg972.11.230	0.863	1	NA	1.863	LmjF.25.0290	0.874	1	NA	1.87	1.81767	0.0691199	0.818	0.0715588	1	0	6.55754	6.34705	6.16571	6.59694	5.3922	5.41729	RNA-binding protein putative	RNA-binding protein putative	RNA-binding protein putative
29376	TcCLB.504153.100	0.778	0.7375	NA	1.52	Tbg972.11.2690	0.972	0.73	NA	1.702	LmjF.27.1760	0.909	0.77	NA	1.68	1.634	0.081109	0.886333	0.0808057	0.745833	0.0173606	6.39857	5.68138	5.21859	5.59991	3.17286	1.45936	Tubulin cofactor C domain-containing protein 1 putative	Tubulin cofactor C domain-containing protein 1 putative	Tubulin cofactor C domain-containing protein 1 putative
13463	TcCLB.504153.160	0.768	1	NA	1.77	Tbg972.11.2740	0.862	1	NA	1.862	LmjF.36.6260	0.935	1	NA	1.94	1.85733	0.0694806	0.855	0.0683569	1	0	7.29359	8.09155	8.16564	7.62238	6.03194	5.4983	Metallocarboxypeptidase 1	Metallocarboxypeptidase 1	carboxypeptidase putative
25444	TcCLB.504153.320	0.91	0.754	NA	1.66	Tbg972.11.2920	0.825	0.71	NA	1.535	LmjF.33.2380	0.908	0.7	NA	1.61	1.60167	0.0513701	0.881	0.0396064	0.721333	0.0234568	6.7586	6.59765	7.12355	7.1632	4.97176	5.29025	Golgi reassembly stacking protein (GRASP homologue) putative	Golgi reassembly stacking protein (GRASP homologue) putative	Golgi reassembly stacking protein (GRASP homologue) putative
23850	TcCLB.506811.170	0.767	1	NA	1.77	Tbg972.11.3040	0.763	1	NA	1.763	LmjF.33.2280	0.693	1	NA	1.69	1.741	0.0361755	0.741	0.0339804	1	0	6.34009	7.24961	7.01179	6.95198	5.22522	5.63009	hypothetical protein conserved	hypothetical protein conserved	MYND finger putative
6052	TcCLB.510431.270	0.932	1	NA	1.93	Tbg972.11.3330	0.906	1	NA	1.906	LmjF.35.5090	0.898	1	NA	1.9	1.912	0.0129615	0.912	0.0145144	1	0	6.28632	6.79854	7.05848	6.83719	5.98868	5.76978	hypothetical protein conserved	hypothetical protein conserved	hypothetical protein conserved
31435	TcCLB.506735.10	0.7	0.7739	NA	1.47	Tbg972.11.4600	0.768	0.78	NA	1.548	LmjF.13.0870	0.886	0.78	NA	1.67	1.56267	0.0823057	0.784667	0.0768433	0.777967	0.00287557	7.09492	8.33562	6.1373	5.6811	2.06717	0.773192	mitochondrial processing peptidase alpha subunit putative	mitochondrial processing peptidase alpha subunit	mitochondrial processing peptidase alpha subunit putative
29675	TcCLB.506239.40	0.924	1	NA	1.92	Tbg972.11.4800	0.941	1	NA	1.941	LmjF.13.0660	0.841	1	NA	1.84	1.90033	0.043515	0.902	0.0436883	1	0	5.84942	5.12594	5.46074	5.82553	4.75189	5.11525	U-box domain containing protein putative	U-box domain containing protein putative	hypothetical protein conserved
13924	TcCLB.506181.40	0.879	1	NA	1.88	Tbg972.11.4940	0.762	1	NA	1.762	LmjF.13.0550	0.953	1	NA	1.95	1.864	0.0775801	0.864667	0.0786313	1	0	5.88211	6.73401	6.76838	6.6522	1.41751	2.72567	Uncharacterized ACR COG1678 putative	Uncharacterized ACR COG1678 putative	Uncharacterized ACR COG1678 putative
49506	TcCLB.506179.50	0.702	1	NA	1.7	Tbg972.11.5020	0.813	1	NA	1.813	LmjF.13.0490	0.765	1	NA	1.77	1.761	0.0465689	0.76	0.0454533	1	0	5.13458	6.16395	6.8899	6.87452	6.07102	5.82869	Histidine phosphatase superfamily (branch 1) putative	Histidine phosphatase superfamily (branch 1) putative	Histidine phosphatase superfamily (branch 1) putative
16513	TcCLB.504089.40	0.779	0.7948	TRUE	6.57	Tbg972.11.5130	0.643	0.77	NA	1.413	LmjF.13.0420	0.86	0.78	NA	1.64	3.20767	2.37933	0.760667	0.0895334	0.7816	0.0101876	5.79541	6.0121	7.07847	7.16068	6.01916	5.50107	long-chain-fatty-acid-CoA ligase putative	long-chain-fatty-acid-CoA ligase putative	long-chain-fatty-acid-CoA ligase putative
33042	TcCLB.503449.30	0.978	0.7167	NA	1.69	Tbg972.11.5420	0.914	0.73	NA	1.644	LmjF.24.0020	0.935	0.79	NA	1.73	1.688	0.0351378	0.942333	0.0266375	0.745567	0.0318848	7.44129	7.5617	6.1919	6.70543	5.28773	5.7096	clathrin coat assembly protein putative	clathrin coat assembly protein putative	clathrin coat assembly protein putative
22055	TcCLB.507669.110	0.761	0.7681	NA	1.53	Tbg972.11.5570	0.919	0.78	NA	1.699	LmjF.24.0190	0.949	0.77	NA	1.72	1.64967	0.0850503	0.876333	0.0824675	0.7727	0.00521983	6.70899	6.45856	4.97476	6.27361	3.68618	5.23527	hypothetical protein conserved	hypothetical protein conserved	hypothetical protein conserved
22226	TcCLB.507669.90	0.856	0.7706	NA	1.63	Tbg972.11.5610	0.806	0.76	NA	1.566	LmjF.24.0240	0.866	0.75	NA	1.62	1.60533	0.0281109	0.842667	0.0262467	0.7602	0.0084111	6.2976	6.23869	7.34341	6.8674	4.19078	4.03302	hypothetical protein conserved	predicted WD40 repeat protein	WD repeat protein
11224	TcCLB.507669.84	0.816	0.7007	NA	1.52	Tbg972.11.5620	0.913	0.73	NA	1.643	LmjF.24.0250	0.939	0.72	NA	1.66	1.60767	0.062377	0.889333	0.0529297	0.7169	0.0121609	6.51981	7.1459	6.56079	6.82394	5.09678	4.20794	ATP-dependent DEAD/H RNA helicase putative	ATP-dependent DEAD/H RNA helicase putative	ATP-dependent DEAD/H RNA helicase putative
22467	TcCLB.507669.10	0.747	1	FALSE	1.75	Tbg972.11.5700	0.886	1	TRUE	6.886	LmjF.24.0320	0.866	1	FALSE	1.87	3.502	2.39335	0.833	0.0613569	1	0	6.42772	6.46488	6.49769	6.93805	4.38967	3.95041	fumarate hydratase putative	fumarate hydratase class I putative	fumarate hydratase putative
34372	TcCLB.504125.30	0.875	0.7106	NA	1.59	Tbg972.11.5950	0.885	0.71	NA	1.595	LmjF.24.0620	0.936	0.71	NA	1.65	1.61167	0.0271825	0.898667	0.0267125	0.7102	0.000282843	7.68364	7.64426	7.40646	7.12159	3.01886	1.26812	ubiquitin carboxyl-terminal hydrolase putative	ubiquitin carboxyl-terminal hydrolase putative	ubiquitin carboxyl-terminal hydrolase putative
3643	TcCLB.508647.180	0.703	1	NA	1.7	Tbg972.11.6250	0.921	1	NA	1.921	LmjF.24.0870	0.903	1	NA	1.9	1.84033	0.0996003	0.842333	0.0987972	1	0	4.50832	4.67259	5.32832	5.50144	2.85675	3.685	emp24/gp25L/p24 family/GOLD putative	emp24/gp25L/p24 family/GOLD putative	emp24/gp25L/p24 family/GOLD putative
34174	TcCLB.508647.100	0.963	1	NA	1.96	Tbg972.11.6320	0.77	1	NA	1.77	LmjF.24.0950	0.837	1	NA	1.84	1.85667	0.0784573	0.856667	0.0800097	1	0	6.39564	6.0827	6.52489	5.8098	3.83116	3.8646	Rab-GTPase-TBC domain containing protein putative	Rab-GTPase-TBC domain containing protein putative	Rab-GTPase-TBC domain containing protein putative
19102	TcCLB.504149.130	0.854	1	NA	1.85	Tbg972.11.6750	0.764	1	NA	1.764	LmjF.11.1360	0.882	1	NA	1.88	1.83133	0.0491619	0.833333	0.0503411	1	0	7.38586	7.41922	7.0663	7.02342	5.562	5.13971	Mitochondrial large ribosomal subunit uL4m putative	ribosomal protein L4/L1 family putative	ribosomal protein L4/L1 family putative
21544	TcCLB.504149.70	0.819	1	NA	1.82	Tbg972.11.6830	0.892	1	NA	1.892	LmjF.11.1310	0.966	1	NA	1.97	1.894	0.0612536	0.892333	0.060013	1	0	6.74201	5.982	6.19259	5.75054	4.07375	5.22702	hypothetical protein conserved	hypothetical protein conserved	hypothetical protein conserved
6867	TcCLB.508041.50	0.828	0.7597	NA	1.59	Tbg972.11.6930	0.787	0.75	NA	1.537	LmjF.11.1180	0.623	0.74	NA	1.36	1.49567	0.0983407	0.746	0.0885701	0.7499	0.0080428	6.67463	7.3725	5.50351	5.39746	5.32118	5.11525	60Kd inner membrane protein putative	60Kd inner membrane protein putative	60Kd inner membrane protein putative
50890	TcCLB.510101.210	0.775	1	NA	1.77	Tbg972.11.7160	0.854	1	NA	1.854	LmjF.11.0920	0.66	1	NA	1.66	1.76133	0.0794369	0.763	0.0796534	1	0	6.61349	7.10532	6.44774	5.82502	4.12491	4.80736	PUB domain containing protein putative	PUB domain containing protein putative	Short C-terminal domain/PUB domain containing protein putative
38052	TcCLB.510101.470	0.833	1	NA	1.83	Tbg972.11.7380	0.868	1	NA	1.868	LmjF.11.0720	0.741	1	NA	1.74	1.81267	0.0536739	0.814	0.0535599	1	0	7.25863	9.12762	7.71081	6.70473	5.82619	6.01825	PUF nine target 1	PUF nine target 1	PUF nine target 1
22971	TcCLB.506777.30	0.85	0.7895	NA	1.64	Tbg972.11.8060	0.835	1	NA	1.835	LmjF.11.0160	0.893	0.8	NA	1.69	1.72167	0.0826976	0.859333	0.0245809	0.863167	0.0968507	7.04887	6.82198	6.7173	6.89633	6.36207	5.7068	hypothetical protein conserved	hypothetical protein conserved	hypothetical protein conserved
15585	TcCLB.508239.10	0.834	0.7399	NA	1.57	Tbg972.11.8220	0.842	0.73	NA	1.572	LmjF.28.0030	0.816	0.73	NA	1.55	1.564	0.00993311	0.830667	0.010873	0.7333	0.0046669	6.11179	6.2879	5.22188	5.52701	5.41404	5.57972	origin recognition complex subunit 1 (ORC1) putative	origin recognition complex subunit 1 (ORC1) putative	cell division cycle 6 (CDC6) putative
4350	TcCLB.511693.50	0.676	1	NA	1.68	Tbg972.11.8780	0.749	1	NA	1.749	LmjF.28.1090	0.853	1	NA	1.85	1.75967	0.0698109	0.759333	0.0726284	1	0	7.15379	7.00588	6.72765	7.5428	7.11751	7.27454	ATP-grasp domain containing protein putative	ATP-grasp domain containing protein putative	ATP-grasp domain containing protein putative
16059	TcCLB.511303.160	0.73	0.7694	NA	1.5	Tbg972.11.880	0.937	0.76	NA	1.697	LmjF.14.0980	0.873	0.76	NA	1.63	1.609	0.0817843	0.846667	0.0865345	0.763133	0.0044312	5.1934	5.89209	6.89127	7.20305	2.31163	2.93892	sodium/hydrogen exchanger putative	sodium/hydrogen exchanger putative	sodium/hydrogen exchanger putative
34767	TcCLB.504073.20	0.637	1	NA	1.64	Tbg972.11.8930	0.824	1	NA	1.824	LmjF.28.0900	0.861	1	NA	1.86	1.77467	0.0963512	0.774	0.0980442	1	0	6.67291	6.11654	5.55397	5.59991	5.7728	5.80154	hypothetical protein conserved	hypothetical protein conserved	hypothetical protein conserved
8188	TcCLB.506933.80	0.603	0.7075	NA	1.31	Tbg972.11.9040	0.819	0.7	NA	1.519	LmjF.28.0810	0.8	0.71	NA	1.51	1.44633	0.0964722	0.740667	0.0976536	0.705833	0.00424918	5.38492	5.65801	6.42517	6.3633	4.5405	3.90051	RNA polymerase B subunit RPB8 putative	RNA polymerase B subunit RPB8 putative	RNA polymerase B subunit RPB8 putative
43500	TcCLB.506931.70	0.848	1	NA	1.85	Tbg972.11.9560	0.829	1	NA	1.829	LmjF.28.1250	0.651	1	NA	1.65	1.77633	0.0897416	0.776	0.088728	1	0	5.66721	6.53397	5.85212	5.84449	3.80671	4.29093	hypothetical protein conserved	hypothetical protein conserved	hypothetical protein conserved
48387	TcCLB.511199.20	0.826	1	NA	1.83	Tbg972.11.9790	0.807	1	NA	1.807	LmjF.28.1520	0.922	1	NA	1.92	1.85233	0.0487602	0.851667	0.0503344	1	0	6.50386	6.47107	7.00904	6.78156	5.04691	4.83318	hypothetical protein conserved	hypothetical protein conserved	hypothetical protein conserved
15299	TcCLB.511801.20	0.854	1	NA	1.85	Tbg972.11.9980	0.813	1	NA	1.813	LmjF.28.2010	0.677	1	NA	1.68	1.781	0.0729977	0.781333	0.0756498	1	0	5.78164	6.06423	6.89306	6.55834	5.0894	5.03073	D123 putative	D123 putative	hypothetical protein conserved
1719	TcCLB.510089.110	0.927	1	NA	1.93	Tbg972.3.1370	0.851	1	NA	1.851	LmjF.25.1540	0.898	1	NA	1.9	1.89367	0.0325611	0.892	0.0313156	1	0	7.17741	8.05373	6.90695	6.45051	5.06354	5.53592	mitochondrial RNA binding complex 1 subunit putative	hypothetical protein conserved	mitochondrial RNA binding complex 1 subunit putative
33705	TcCLB.510091.20	0.659	1	NA	1.66	Tbg972.3.1570	0.819	1	NA	1.819	LmjF.25.1650	0.83	1	NA	1.83	1.76967	0.077676	0.769333	0.0781466	1	0	4.01978	5.01896	5.84762	5.09887	1.84508	1.49594	hypothetical protein conserved	hypothetical protein conserved	hypothetical protein conserved
5868	TcCLB.510091.130	0.931	1	NA	1.93	Tbg972.3.1690	0.902	1	NA	1.902	LmjF.25.1760	0.94	1	NA	1.94	1.924	0.0160831	0.924333	0.0162138	1	0	5.88079	6.26159	6.05295	6.08364	5.35533	4.7473	hypothetical protein conserved	hypothetical protein conserved	hypothetical protein conserved
10193	TcCLB.507907.50	0.827	1	NA	1.83	Tbg972.3.2500	0.948	1	NA	1.948	LmjF.25.2410	0.857	1	NA	1.86	1.87933	0.0500755	0.877333	0.0514479	1	0	8.80875	9.79868	7.72472	7.7922	7.57871	7.21094	hypothetical protein conserved	hypothetical protein conserved	hypothetical protein conserved
4338	TcCLB.506691.80	0.895	0.7179	NA	1.61	Tbg972.3.2740	0.986	0.74	NA	1.726	LmjF.03.0770	0.96	0.72	NA	1.68	1.672	0.0476935	0.947	0.038271	0.725967	0.00996003	6.48831	6.93688	6.67712	6.7075	3.88255	3.29712	Ubiquitin-like domain containing protein putative	Ubiquitin-like domain containing protein putative	Ubiquitin-like domain containing protein putative
32264	TcCLB.510315.10	0.877	1	FALSE	1.88	Tbg972.3.3040	0.866	1	NA	1.866	LmjF.29.2800	0.914	1	NA	1.91	1.88533	0.0183545	0.885667	0.0205318	1	0	7.50137	8.2095	8.37306	4.78555	4.15291	4.30212	inosine-adenosine-guanosine-nucleosidehydrolase putative	inosine-adenosine-guanosine-nucleosidehydrolase	inosine-adenosine-guanosine-nucleosidehydrolase putative
47936	TcCLB.506695.49	0.735	1	NA	1.73	Tbg972.3.3170	0.71	1	NA	1.71	LmjF.29.2700	0.9	1	NA	1.9	1.78	0.0852447	0.781667	0.0842945	1	0	6.83585	7.6057	6.02636	6.42467	6.1834	5.90105	hypothetical protein conserved	hypothetical protein conserved	hypothetical protein conserved
29629	TcCLB.506697.70	0.978	1	NA	1.98	Tbg972.3.3280	0.965	1	NA	1.965	LmjF.29.2640	0.948	1	NA	1.95	1.965	0.0122474	0.963667	0.0122837	1	0	6.44728	5.93007	6.18582	5.96832	4.78571	5.46449	hypothetical protein conserved	hypothetical protein conserved	hypothetical protein conserved
37867	TcCLB.509669.90	0.768	1	NA	1.77	Tbg972.3.4580	0.876	1	NA	1.876	LmjF.29.1580	0.829	1	NA	1.83	1.82533	0.0433999	0.824333	0.0442141	1	0	6.68403	6.75898	5.93269	6.53403	4.69588	4.32562	XPC-binding domain/UBA/TS-N domain containing protein putative	XPC-binding domain/UBA/TS-N domain containing protein putative	XPC-binding domain containing protein putative
13956	TcCLB.507257.70	0.814	1	TRUE	6.81	Tbg972.3.4930	0.94	1	TRUE	6.94	LmjF.29.1950	0.808	1	FALSE	1.81	5.18667	2.38825	0.854	0.0608605	1	0	6.57678	7.05026	6.70553	6.65148	5.38375	5.07356	protein farnesyltransferase alpha subunit putative	protein farnesyltransferase alpha subunit putative	protein farnesyltransferase alpha subunit putative
11773	TcCLB.503671.20	0.898	1	NA	1.9	Tbg972.3.5300	0.898	1	NA	1.898	LmjF.29.2230	0.83	1	NA	1.83	1.876	0.0325372	0.875333	0.0320555	1	0	5.6577	5.78309	5.7416	5.95641	3.7383	2.62488	NAD-dependent glycerol-3-phosphate dehydrogenase N-terminus putative	NAD-dependent glycerol-3-phosphate dehydrogenase N-terminus putative	hypothetical protein conserved
38316	TcCLB.510325.40	0.836	1	NA	1.84	Tbg972.3.5390	0.907	1	NA	1.907	LmjF.29.2280	0.909	1	NA	1.91	1.88567	0.0323144	0.884	0.0339509	1	0	5.2558	5.96261	5.79409	6.26036	3.90778	4.76056	acyltransferase putative	acyltransferase putative	acyltransferase putative
48381	TcCLB.510143.90	0.904	1	NA	1.9	Tbg972.3.5970	0.943	1	NA	1.943	LmjF.29.0400	0.907	1	NA	1.91	1.91767	0.0183727	0.918	0.01772	1	0	5.13058	6.17551	5.6111	5.11166	3.57743	3.85454	hypothetical protein conserved	hypothetical protein conserved	RNA polymerase Rpb4 putative
51101	TcCLB.510143.70	0.726	1	NA	1.73	Tbg972.3.5990	0.873	1	NA	1.873	LmjF.29.0380	0.952	1	NA	1.95	1.851	0.0911519	0.850333	0.0936459	1	0	7.43203	7.54332	6.85972	6.93115	5.96867	5.62168	hypothetical protein conserved	hypothetical protein conserved	Domain of unknown function (DUF3451) putative
26391	TcCLB.511871.30	0.775	1	NA	1.77	Tbg972.3.620	0.832	1	NA	1.832	LmjF.25.1010	0.815	1	NA	1.81	1.804	0.0256645	0.807333	0.0238933	1	0	5.89517	7.67723	4.77123	5.83466	3.92278	4.29253	2OG-Fe(II) oxygenase superfamily putative	2OG-Fe(II) oxygenase superfamily putative	2OG-Fe(II) oxygenase superfamily putative
46111	TcCLB.511871.110	0.7	1	NA	1.7	Tbg972.3.730	0.722	1	NA	1.722	LmjF.25.1080	0.795	1	NA	1.79	1.73733	0.0383087	0.739	0.0406038	1	0	6.9721	6.58135	6.76719	6.60429	5.02365	4.74273	hypothetical protein conserved	hypothetical protein conserved	hypothetical protein conserved
4712	TcCLB.509455.114	0.92	1	NA	1.92	Tbg972.3.790	0.913	1	NA	1.913	LmjF.25.1445	0.852	1	NA	1.85	1.89433	0.0314784	0.895	0.0305396	1	0	5.09632	5.62865	6.84103	6.60385	3.08313	3.17719	Present in the outer mitochondrial membrane proteome 23	Present in the outer mitochondrial membrane proteome 23	Present in the outer mitochondrial membrane proteome 23
10738	TcCLB.509455.100	0.961	1	NA	1.96	Tbg972.3.810	0.796	1	NA	1.796	LmjF.25.1440	0.966	1	NA	1.97	1.90867	0.0797719	0.907667	0.0789866	1	0	5.84491	7.07079	5.90761	6.56476	5.03074	5.23848	exonuclease putative	exonuclease putative	hypothetical protein conserved
40974	TcCLB.509455.70	0.718	0.7421	NA	1.46	Tbg972.3.860	0.847	0.72	NA	1.567	LmjF.25.1410	0.931	0.74	NA	1.67	1.56567	0.0857373	0.832	0.0876014	0.734033	0.00996003	6.69526	7.34781	6.68888	6.60814	4.93117	4.62033	DNA polymerase delta subunit 2 putative	DNA polymerase delta subunit 2 putative	DNA polymerase delta subunit 2 putative
26717	TcCLB.509453.70	0.805	0.7186	NA	1.52	Tbg972.3.950	0.881	0.7	NA	1.581	LmjF.25.1340	0.9	0.74	NA	1.64	1.58033	0.0489921	0.862	0.0410447	0.719533	0.0163433	6.80162	7.13642	7.25363	7.65403	5.19521	5.00752	protein transport protein Sec24C putative	protein transport protein Sec24C putative	protein transport protein Sec24C putative
11162	TcCLB.505989.78	0.871	1	NA	1.87	Tbg972.4.1090	0.729	1	NA	1.729	LmjF.34.3510	0.815	1	NA	1.81	1.803	0.0577754	0.805	0.0584009	1	0	5.21944	5.27125	6.56742	6.46809	3.99418	4.00107	hypothetical protein conserved	hypothetical protein conserved	hypothetical protein conserved
15228	TcCLB.510879.30	0.823	0.7683	NA	1.59	Tbg972.4.1760	0.868	0.78	NA	1.648	LmjF.34.2790	0.878	0.74	NA	1.62	1.61933	0.0236831	0.856333	0.0239212	0.762767	0.0167921	6.68826	7.44872	7.8587	7.35125	6.23015	5.97571	hypothetical protein conserved	hypothetical protein conserved	hypothetical protein conserved
43201	TcCLB.510229.20	0.763	0.7365	NA	1.5	Tbg972.4.2440	0.841	0.74	NA	1.581	LmjF.34.2170	0.957	0.72	NA	1.68	1.587	0.0736071	0.853667	0.079705	0.732167	0.00872098	6.73969	6.70199	5.91444	6.12908	4.07755	4.37744	8-oxoguanine DNA glycosylase putative	8-oxoguanine DNA glycosylase putative	8-oxoguanine DNA glycosylase putative
41980	TcCLB.506635.90	0.907	0.7042	TRUE	6.61	Tbg972.4.2690	0.914	0.73	NA	1.644	LmjF.34.1555	0.954	0.73	NA	1.68	3.31133	2.33256	0.925	0.0207043	0.7214	0.0121622	4.73426	5.02099	5.68159	5.85449	4.75527	3.9552	ubiquitin-conjugating enzyme E2 putative	ubiquitin-conjugating enzyme E2 putative	ubiquitin-conjugating enzyme E2 putative
18591	TcCLB.507485.100	0.935	1	NA	1.94	Tbg972.4.3420	0.93	1	NA	1.93	LmjF.34.0950	0.922	1	NA	1.92	1.93	0.00816497	0.929	0.00535413	1	0	6.74554	5.55267	7.05192	6.96038	6.11991	5.61154	selenoprotein putative	selenoprotein putative	selenoprotein putative
19822	TcCLB.504129.30	0.762	1	NA	1.76	Tbg972.4.3650	0.981	1	NA	1.981	LmjF.34.0720	0.958	1	NA	1.96	1.90033	0.0996003	0.900333	0.0982661	1	0	6.25218	6.56572	6.45385	6.60133	5.03073	4.69346	Mitochondrial small ribosomal subunit mS43 putative	Iron/manganese superoxide dismutases C-terminal domain containing protein putative	hypothetical protein conserved
12950	TcCLB.508557.29	0.92	1	NA	1.92	Tbg972.4.4030	0.81	1	NA	1.81	LmjF.31.0310	0.951	1	NA	1.95	1.89333	0.0601849	0.893667	0.0604998	1	0	6.33473	5.91224	6.74675	7.88035	6.03106	5.67525	CRAL/TRIO domain containing protein putative	CRAL/TRIO domain containing protein putative	CRAL/TRIO domain containing protein putative
36236	TcCLB.508555.60	0.891	0.7003	NA	1.59	Tbg972.4.4060	0.954	0.74	NA	1.694	LmjF.31.0430	0.957	0.74	NA	1.7	1.66133	0.0504997	0.934	0.0304302	0.726767	0.0187148	7.17838	6.37686	5.81602	6.19279	4.83063	5.72396	cytoskeleton-associated protein CAP5.5 putative	cytoskeleton-associated protein CAP5.5 putative	calpain-like cysteine peptidase putative
40021	TcCLB.505009.30	0.786	1	TRUE	6.79	Tbg972.4.4420	0.908	1	NA	1.908	LmjF.17.0580	0.882	1	NA	1.88	3.526	2.30802	0.858667	0.052468	1	0	5.77206	5.54758	5.26931	4.76447	3.0398	2.26228	kinetoplastid-specific phospho-protein phosphatase putative	serine/threonine protein phosphatase putative	bis(5'-nucleosyl)-tetraphosphatase symmetrical-like protein
27701	TcCLB.511437.30	0.968	1	NA	1.97	Tbg972.4.5160	0.891	1	NA	1.891	LmjF.31.2460	0.873	1	NA	1.87	1.91033	0.0430529	0.910667	0.0412014	1	0	2.92787	3.61495	6.61489	6.43454	7.127	7.58655	lipase putative	lipase putative	lipase putative
26187	TcCLB.509379.10	0.77	0.7278	TRUE	6.5	Tbg972.4.5230	0.716	0.75	TRUE	6.466	LmjF.31.2650	0.908	0.73	TRUE	6.64	6.53533	0.0753009	0.798	0.0808455	0.735933	0.0099871	5.61086	5.74355	6.45701	7.12913	5.62614	5.782	dihydrolipoamide dehydrogenase putative	dihydrolipoamide dehydrogenase putative	acetoin dehydrogenase e3 component-like protein
24013	TcCLB.510595.20	0.877	1	NA	1.88	Tbg972.4.5320	0.922	1	NA	1.922	LmjF.31.2810	0.701	1	NA	1.7	1.834	0.0962912	0.833333	0.0953601	1	0	5.6222	6.48729	4.81992	4.7658	2.12193	1.90243	KH domain/Domain of unknown function (DUF1771)/Smr domain containing protein putative	KH domain/Domain of unknown function (DUF1771)/Smr domain containing protein putative	KH domain/Domain of unknown function (DUF1771)/Smr domain containing protein putative
313	TcCLB.506405.4	0.818	1	NA	1.82	Tbg972.4.770	0.854	1	NA	1.854	LmjF.34.3790	0.939	1	NA	1.94	1.87133	0.0504997	0.870333	0.0507302	1	0	5.78315	5.91373	7.21169	6.87541	6.18248	5.27212	WD domain G-beta repeat putative	WD domain G-beta repeat putative	hypothetical protein conserved
19963	TcCLB.506405.90	0.855	1	TRUE	6.86	Tbg972.4.880	0.788	1	NA	1.788	LmjF.34.3700	0.641	1	NA	1.64	3.42933	2.4266	0.761333	0.0893769	1	0	5.0102	5.44436	6.77472	6.56689	4.66052	3.91704	inositol-pentakisphosphate 2-kinase putative	inositol-pentakisphosphate 2-kinase putative	inositol-pentakisphosphate 2-kinase putative
32001	TcCLB.506405.110	0.848	0.7388	NA	1.59	Tbg972.4.900	0.916	0.74	NA	1.656	LmjF.34.3680	0.84	0.75	NA	1.59	1.612	0.0311127	0.868	0.0340979	0.742933	0.00502085	4.23051	5.27036	5.91827	5.89518	5.2656	3.89242	ribosomal protein L13 putative	50S ribosomal protein L13 putative	50S ribosomal protein L13-like protein
48105	TcCLB.507547.30	0.793	0.7936	NA	1.59	Tbg972.5.1430	0.933	0.7	NA	1.633	LmjF.33.2610	0.928	0.73	NA	1.66	1.62767	0.0288251	0.884667	0.0648503	0.7412	0.0390241	6.7047	7.26249	5.31279	6.11275	4.47211	4.31683	Mitochondrial-processing peptidase subunit alpha	mitochondrial processing peptidase beta subunit putative	Mitochondrial-processing peptidase subunit alpha
30054	TcCLB.508805.20	0.678	1	NA	1.68	Tbg972.5.1630	0.763	1	NA	1.763	LmjF.35.1210	0.767	1	NA	1.77	1.73767	0.0408765	0.736	0.0410447	1	0	6.68976	7.49353	7.83362	6.16902	5.63705	5.86028	Degradation arginine-rich protein for mis-folding putative	Degradation arginine-rich protein for mis-folding putative	Degradation arginine-rich protein for mis-folding putative
11987	TcCLB.509767.100	0.955	1	NA	1.96	Tbg972.5.1760	0.973	1	NA	1.973	LmjF.23.1470	0.977	1	NA	1.98	1.971	0.00828653	0.968333	0.00956847	1	0	5.29939	6.18813	5.59909	5.56666	4.57767	4.99366	hypothetical protein conserved	hypothetical protein conserved	hypothetical protein conserved
10787	TcCLB.510141.10	0.75	1	TRUE	6.75	Tbg972.5.190	0.845	1	FALSE	1.845	LmjF.29.0250	0.908	1	NA	1.91	3.50167	2.29707	0.834333	0.0649427	1	0	4.45807	5.49967	4.09001	2.87381	3.79251	3.87116	thymine-7-hydroxylase putative	iron/ascorbate oxidoreductase family protein putative	thymine-7-hydroxylase putative
13072	TcCLB.506739.60	0.786	0.7495	NA	1.54	Tbg972.5.2090	0.802	0.74	NA	1.542	LmjF.15.0100	0.851	0.76	NA	1.61	1.564	0.0325372	0.813	0.0276526	0.749833	0.00816837	5.51815	6.10828	7.12735	7.10108	4.47757	4.79578	Flavin-binding monooxygenase-like putative	Flavin-binding monooxygenase-like putative	Flavin-binding monooxygenase-like putative
14602	TcCLB.511309.20	0.956	1	NA	1.96	Tbg972.5.3350	0.917	1	NA	1.917	LmjF.28.1570	0.876	1	NA	1.88	1.919	0.0326905	0.916333	0.0326633	1	0	3.96115	4.58483	5.99605	5.84449	4.66584	5.03607	hydrolase-like protein putative	hydrolase alpha/beta fold family putative	hydrolase alpha/beta fold family putative
50427	TcCLB.507011.10	0.88	0.7187	NA	1.6	Tbg972.5.3450	0.925	0.7	NA	1.625	LmjF.35.3630	0.869	0.74	NA	1.61	1.61167	0.010274	0.891333	0.0242258	0.719567	0.0163414	6.62367	5.68557	7.69992	7.34926	6.49904	6.81079	hypothetical protein conserved	membrane transporter protein putative	membrane transporter protein putative
17202	TcCLB.511303.110	0.788	0.7004	NA	1.49	Tbg972.5.3560	0.783	0.71	NA	1.493	LmjF.17.1240	0.861	0.7	NA	1.56	1.51433	0.0323144	0.810667	0.0356495	0.703467	0.00462265	6.08603	6.84715	6.33316	6.86409	6.89714	6.51143	TPR repeat putative	TPR repeat putative	hypothetical protein conserved
35812	TcCLB.511303.60	0.898	0.7668	NA	1.66	Tbg972.5.3620	0.879	0.77	NA	1.649	LmjF.17.1290	0.899	0.74	NA	1.64	1.64967	0.00817856	0.892	0.00920145	0.758933	0.0134515	7.63986	8.43562	7.57236	7.34327	6.09545	6.33632	eukaryotic translation initiation factor 3 subunit b	eukaryotic translation initiation factor 3 subunit b	eukaryotic translation initiation factor 3 subunit b
48054	TcCLB.507047.60	0.688	0.7313	NA	1.42	Tbg972.5.3840	0.776	0.73	NA	1.506	LmjF.17.1450	0.888	0.74	NA	1.63	1.51867	0.0861987	0.784	0.0818454	0.733767	0.00443947	5.93725	6.37837	5.85375	5.9822	4.84572	4.78243	Rab-GTPase-TBC domain containing protein putative	Rab-GTPase-TBC domain containing protein putative	Rab-GTPase-TBC domain containing protein putative
12238	TcCLB.509885.70	0.913	0.803	NA	1.72	Tbg972.5.470	0.769	0.78	NA	1.549	LmjF.05.0480	0.88	0.76	NA	1.64	1.63633	0.0698586	0.854	0.0615955	0.781	0.0175689	5.65836	6.21608	4.15987	4.68958	1.99303	3.14344	riboflavin transporter	transporter putative	monocarboxylate transporter-like protein
8723	TcCLB.503529.20	0.585	0.7595	NA	1.34	Tbg972.5.4830	0.813	0.75	NA	1.563	LmjF.16.0690	0.72	0.77	NA	1.49	1.46433	0.0928308	0.706	0.0936056	0.759833	0.00816837	6.01723	7.12578	7.48696	7.59193	5.23661	4.2408	eukaryotic translation initiation factor eIF2A putative	eukaryotic translation initiation factor eIF2A putative	eukaryotic translation initiation factor eIF2A putative
49853	TcCLB.503531.20	0.902	1	NA	1.9	Tbg972.5.4880	0.854	1	NA	1.854	LmjF.16.0840	0.676	1	NA	1.68	1.81133	0.0947464	0.810667	0.0972191	1	0	5.48371	5.38682	6.33976	5.98647	1.08028	0.851324	SET domain containing protein putative	SET domain containing protein putative	hypothetical protein conserved
37455	TcCLB.509777.140	0.904	1	NA	1.9	Tbg972.5.5160	0.911	1	NA	1.911	LmjF.08.0180	0.942	1	NA	1.94	1.917	0.0168721	0.919	0.0165126	1	0	5.92912	6.4371	6.68888	6.91151	5.34953	5.47664	hypothetical protein conserved	hypothetical protein conserved	Bacterial transferase hexapeptide (six repeats) putative
5804	TcCLB.507941.30	0.732	0.7268	NA	1.46	Tbg972.5.5610	0.601	0.72	NA	1.321	LmjF.33.0030	0.7	0.73	NA	1.43	1.40367	0.0597234	0.677667	0.0557634	0.7256	0.00416973	6.99348	7.08324	6.75389	6.14746	6.42862	5.51094	PrimPol-like protein 1 putative	PrimPol-like protein 1 putative	PrimPol-like protein 1 putative
22597	TcCLB.507941.60	0.866	0.7442	NA	1.61	Tbg972.5.5640	0.707	0.72	NA	1.427	LmjF.33.0060	0.884	0.73	NA	1.61	1.549	0.086267	0.819	0.0795362	0.7314	0.00992908	7.05953	6.74245	6.31533	6.49097	5.42743	4.74074	WD domain G-beta repeat putative	WD domain G-beta repeat putative	WD domain G-beta repeat putative
32598	TcCLB.509965.60	0.778	1	NA	1.78	Tbg972.5.5880	0.958	1	NA	1.958	LmjF.32.1530	0.898	1	NA	1.9	1.87933	0.074123	0.878	0.0748331	1	0	5.37831	5.26168	5.27352	5.31596	4.31043	3.64761	RNA decapping enzyme putative	Nudix hydrolase 2 putative	NUDIX hydrolase dihydroneopterin triphosphate pyrophosphohydrolase/hydrolase putative
8993	TcCLB.510351.130	0.898	1	NA	1.9	Tbg972.5.5890	0.961	1	NA	1.961	LmjF.05.0120	0.974	1	NA	1.97	1.94367	0.0310948	0.944333	0.0331897	1	0	6.16495	6.62825	4.63749	4.58736	2.92348	2.56692	hypothetical protein conserved	hypothetical protein conserved	hypothetical protein conserved
33772	TcCLB.505807.40	0.883	1	NA	1.88	Tbg972.6.1070	0.844	1	NA	1.844	LmjF.30.0050	0.803	1	NA	1.8	1.84133	0.0327143	0.843333	0.0326633	1	0	7.09482	7.50161	7.25555	7.32411	7.14127	6.86345	hypothetical protein conserved	hypothetical protein conserved	MATH domain containing protein putative
20407	TcCLB.511753.20	0.749	1	NA	1.75	Tbg972.6.1330	0.918	1	NA	1.918	LmjF.31.2310	0.908	1	NA	1.91	1.85933	0.0773793	0.858333	0.0774181	1	0	7.1009	7.45338	6.15193	6.0172	1.72463	2.74109	class I nuclease-like protein putative	single strand-specific nuclease putative	3'-nucleotidase/nuclease precursor putative
3912	TcCLB.504935.20	0.844	1	NA	1.84	Tbg972.6.1560	0.902	1	NA	1.902	LmjF.30.0440	0.923	1	NA	1.92	1.88733	0.0342669	0.889667	0.0334099	1	0	5.35508	6.217	5.78973	5.42173	4.725	4.76544	hypothetical protein conserved	hypothetical protein conserved	Ribosome recycling factor putative
27347	TcCLB.509965.40	0.871	0.7477	NA	1.62	Tbg972.6.2460	0.897	0.77	NA	1.667	LmjF.30.1200	0.771	0.71	NA	1.48	1.589	0.0794271	0.846333	0.0543159	0.742567	0.0247624	6.00622	5.72569	6.78149	6.58018	6.09942	6.51208	ubiquitin hydrolase putative	ubiquitin carboxyl-terminal hydrolase putative	ubiquitin hydrolase putative
776	TcCLB.511743.10	0.9	1	NA	1.9	Tbg972.6.3610	0.941	1	NA	1.941	LmjF.30.2570	0.823	1	NA	1.82	1.887	0.0502461	0.888	0.0489149	1	0	6.26831	5.39403	4.56194	5.0581	4.85471	5.91431	hypothetical protein conserved	hypothetical protein conserved	hypothetical protein conserved
8924	TcCLB.511741.60	0.891	1	NA	1.89	Tbg972.6.3640	0.843	1	NA	1.843	LmjF.30.2590	0.813	1	NA	1.81	1.84767	0.0328261	0.849	0.0321248	1	0	6.60818	5.7345	6.011	6.00848	5.8736	5.90271	leucyl/phenylalanyl-tRNA protein transferase putative	leucyl/phenylalanyl-tRNA protein transferase putative	hypothetical protein conserved
8042	TcCLB.511739.30	0.671	1	NA	1.67	Tbg972.6.3700	0.567	1	NA	1.567	LmjF.30.2650	0.708	1	NA	1.71	1.649	0.0602384	0.648667	0.0596899	1	0	5.58322	5.70342	5.68965	5.14588	3.90435	5.20109	hypothetical protein conserved	hypothetical protein conserved	hypothetical protein conserved
23125	TcCLB.511735.60	0.966	1	TRUE	6.97	Tbg972.6.3810	0.833	1	TRUE	6.833	LmjF.30.2770	0.962	1	FALSE	1.96	5.25433	2.33012	0.920333	0.0617756	1	0	7.27921	7.05033	5.79129	5.52607	4.49952	4.1824	superoxide dismutase putative	superoxide dismutase putative	superoxide dismutase putative
26329	TcCLB.511733.30	0.929	1	NA	1.93	Tbg972.6.3980	0.894	1	NA	1.894	LmjF.30.2880	0.897	1	NA	1.9	1.908	0.015748	0.906667	0.0158395	1	0	5.86189	5.55278	6.19712	6.33441	5.76376	5.255	hypothetical protein conserved	hypothetical protein conserved	hypothetical protein conserved
11995	TcCLB.509167.130	0.807	1	NA	1.81	Tbg972.6.4220	0.951	1	NA	1.951	LmjF.30.3100	0.904	1	NA	1.9	1.887	0.0582924	0.887333	0.0599574	1	0	6.10089	6.94015	7.11608	6.79792	5.13468	5.67928	hypothetical protein conserved	hypothetical protein conserved	hypothetical protein conserved
46142	TcCLB.509167.110	0.926	1	TRUE	6.93	Tbg972.6.4250	0.838	1	NA	1.838	LmjF.30.3120	0.757	1	TRUE	6.76	5.176	2.36134	0.840333	0.0690137	1	0	4.16139	6.02612	5.58976	6.32939	2.69779	2.26228	S-adenosylmethionine decarboxylase proenzyme putative	S-adenosylmethionine decarboxylase proenzyme-like putative	S-adenosylmethionine decarboxylase proenzyme- like putative
10110	TcCLB.511731.30	0.766	1	NA	1.77	Tbg972.6.4450	0.935	1	NA	1.935	LmjF.22.1490	0.913	1	NA	1.91	1.87167	0.0726101	0.871333	0.0750215	1	0	5.1825	6.45098	6.59388	6.63851	4.75455	5.75589	kinetoplastid-specific phospho-protein phosphatase putative	serine/threonine protein phosphatase putative	kinetoplastid-specific phospho-protein phosphatase putative
36425	TcCLB.506945.70	0.686	1	NA	1.69	Tbg972.6.4590	0.837	1	NA	1.837	LmjF.30.3430	0.713	1	NA	1.71	1.74567	0.0650965	0.745333	0.0657487	1	0	7.28958	7.83289	5.55903	6.30579	3.63565	4.16417	protein mkt1 putative	protein mkt1 putative	protein mkt1 putative
32864	TcCLB.506945.170	0.776	1	TRUE	6.78	Tbg972.6.4730	0.89	1	NA	1.89	LmjF.30.3530	0.95	1	NA	1.95	3.54	2.29116	0.872	0.0721665	1	0	4.95386	5.4347	6.09719	5.65678	3.45405	3.98388	thiosulfate sulfurtransferase mitochondrial putative	thiosulfate sulfurtransferase mitochondrial putative	thiosulfate sulfurtransferase mitochondrial putative
4401	TcCLB.503899.90	0.792	1	FALSE	1.79	Tbg972.7.1080	0.846	1	NA	1.846	LmjF.26.0830	0.738	1	NA	1.74	1.792	0.0432974	0.792	0.0440908	1	0	7.20632	7.85121	8.35799	8.17914	4.04246	4.71874	asparagine synthetase a putative	asparagine synthetase a putative	aspartate--ammonia ligase putative
48493	TcCLB.506413.50	0.935	1	NA	1.94	Tbg972.7.130	0.825	1	NA	1.825	LmjF.26.1660	0.918	1	NA	1.92	1.895	0.0501664	0.892667	0.0483483	1	0	5.66663	6.09685	6.96	6.72642	5.10627	3.89242	hypothetical protein conserved	hypothetical protein conserved	hypothetical protein conserved
3721	TcCLB.508207.230	0.763	0.7188	NA	1.48	Tbg972.7.1620	0.884	0.73	FALSE	1.614	LmjF.26.0310	0.899	0.72	NA	1.62	1.57133	0.0646289	0.848667	0.0608842	0.722933	0.00502085	7.3999	7.04516	7.10565	7.1641	6.24519	5.89428	6-phosphofructo-2-kinase/fructose-2 6-biphosphatase putative	6-phosphofructo-2-kinase/fructose-2 6-biphosphatase putative	6-phosphofructo-2-kinase/fructose-2 6-biphosphatase-1-like protein
22288	TcCLB.510293.30	0.891	1	NA	1.89	Tbg972.7.1680	0.972	1	NA	1.972	LmjF.36.0590	0.957	1	NA	1.96	1.94067	0.0361601	0.94	0.0351852	1	0	5.75476	6.95636	5.86555	5.25739	2.40825	2.5812	Eukaryotic translation initiation factor 4E type 5 putative	Eukaryotic translation initiation factor 4E type 6 putative	Eukaryotic translation initiation factor 4E type 5 putative
11459	TcCLB.510525.130	0.891	1	NA	1.89	Tbg972.7.3280	0.746	1	NA	1.746	LmjF.07.0110	0.792	0.79	NA	1.58	1.73867	0.126663	0.809667	0.0604998	0.93	0.0989949	6.00067	5.90357	6.84405	6.45738	3.95894	4.54126	Mitochondrial calcium uptake 2	Present in the outer mitochondrial membrane proteome 33	mitochondrial calcium uptake 1 putative
49882	TcCLB.510533.20	0.917	1	NA	1.92	Tbg972.7.3500	0.919	1	NA	1.919	LmjF.22.1120	0.951	1	NA	1.95	1.92967	0.0143836	0.929	0.0155778	1	0	6.04064	5.74713	6.96136	6.626	2.90432	1.16479	Beta-lactamase superfamily domain containing protein putative	Beta-lactamase superfamily domain containing protein putative	Beta-lactamase superfamily domain containing protein putative
34756	TcCLB.508265.10	0.911	0.7289	NA	1.64	Tbg972.7.3850	0.842	0.72	TRUE	6.562	LmjF.14.1480	0.928	0.74	NA	1.67	3.29067	2.31321	0.893667	0.0371872	0.729633	0.00818141	6.41739	7.7192	6.68335	6.16521	5.6182	5.14274	glutathione-S-transferase/glutaredoxin putative	glutathione-S-transferase/glutaredoxin putative	glutathione-S-transferase/glutaredoxin putative
23281	TcCLB.506795.29	0.72	1	NA	1.72	Tbg972.7.4180	0.933	1	NA	1.933	LmjF.14.1210	0.841	1	NA	1.84	1.831	0.0871894	0.831333	0.0872251	1	0	6.21428	6.95865	6.37669	6.30725	4.66335	4.51261	NLI interacting factor-like phosphatase putative	hypothetical protein conserved	NLI interacting factor-like phosphatase putative
13255	TcCLB.506795.44	0.676	0.7248	NA	1.4	Tbg972.7.4200	0.808	0.7	FALSE	1.508	LmjF.14.1190	0.879	0.7	NA	1.58	1.496	0.073973	0.787667	0.0841124	0.708267	0.0116908	7.57683	9.28324	7.0821	6.77426	5.66289	5.80461	Bifunctional NAD(P)H-hydrate repair enzyme	Bifunctional NAD(P)H-hydrate repair enzyme	Bifunctional NAD(P)H-hydrate repair enzyme
19861	TcCLB.506407.50	0.574	1	NA	1.57	Tbg972.7.4550	0.688	1	NA	1.688	LmjF.34.0190	0.657	1	NA	1.66	1.63933	0.0503411	0.639667	0.0481271	1	0	8.33212	6.43669	6.55059	6.24783	-0.81079	1.76692	Domain of unknown function (DUF1935) putative	cysteine peptidase Clan CA family C2 putative	Domain of unknown function (DUF1935) putative
30960	TcCLB.506287.180	0.917	1	NA	1.92	Tbg972.7.480	0.914	1	NA	1.914	LmjF.26.1360	0.927	1	NA	1.93	1.92133	0.00659966	0.919333	0.00555778	1	0	5.73433	5.79087	6.99112	6.74133	1.92754	1.67212	hypothetical protein conserved	hypothetical protein conserved	hypothetical protein conserved
49677	TcCLB.506287.200	0.77	1	NA	1.77	Tbg972.7.500	0.725	1	NA	1.725	LmjF.26.1340	0.839	1	NA	1.84	1.77833	0.0473169	0.778	0.0468828	1	0	6.32411	7.40548	7.75195	5.99599	4.7395	5.95514	mitochondrial DNA ligase homolog putative	mitochondrial DNA ligase homolog putative	DNA ligase k alpha putative
40388	TcCLB.504213.140	0.889	1	NA	1.89	Tbg972.7.5010	0.85	1	NA	1.85	LmjF.14.0290	0.898	1	NA	1.9	1.88	0.0216025	0.879	0.0208327	1	0	4.97827	5.66593	5.70543	5.0935	5.03448	5.63693	NAD dependent epimerase/dehydratase family putative	NAD dependent epimerase/dehydratase family putative	hypothetical protein conserved
37375	TcCLB.506605.139	0.858	1	NA	1.86	Tbg972.7.5140	0.886	1	NA	1.886	LmjF.14.0160	0.87	1	NA	1.87	1.872	0.0107083	0.871333	0.0114698	1	0	7.22713	6.6198	5.22294	5.0935	4.1875	4.67457	hypothetical protein conserved	hypothetical protein conserved	hypothetical protein conserved
8762	TcCLB.506605.190	0.821	1	NA	1.82	Tbg972.7.5210	0.735	1	NA	1.735	LmjF.14.0100	0.85	1	NA	1.85	1.80167	0.0487055	0.802	0.048833	1	0	6.74661	6.47211	5.58782	5.93245	5.50418	5.4612	Calponin homology (CH) domain containing protein putative	Calponin homology (CH) domain containing protein putative	hypothetical protein conserved
33599	TcCLB.506605.220	0.953	1	NA	1.95	Tbg972.7.5250	0.856	1	NA	1.856	LmjF.14.0050	0.916	1	NA	1.92	1.90867	0.0392032	0.908333	0.0399694	1	0	7.27269	6.50665	5.55144	5.81044	4.38426	5.99287	hypothetical protein conserved	hypothetical protein conserved	hypothetical protein conserved
31847	TcCLB.507817.40	0.79	0.7519	NA	1.54	Tbg972.7.5570	0.891	0.72	NA	1.611	LmjF.06.0220	0.962	0.71	NA	1.67	1.607	0.0531476	0.881	0.0705738	0.7273	0.0178675	5.96824	5.96796	4.63604	4.3127	3.13075	3.97233	hypothetical protein conserved	hypothetical protein conserved	hypothetical protein conserved
38405	TcCLB.506351.30	0.944	1	NA	1.94	Tbg972.7.5650	0.84	1	NA	1.84	LmjF.06.0280	0.734	1	NA	1.73	1.83667	0.0857645	0.839333	0.0857334	1	0	5.87092	6.61292	7.1419	7.48599	5.62203	5.36975	hypothetical protein conserved	hypothetical protein conserved	hypothetical protein conserved
34846	TcCLB.509149.20	0.848	1	NA	1.85	Tbg972.7.5710	0.807	1	NA	1.807	LmjF.06.0380	0.903	1	NA	1.9	1.85233	0.0380029	0.852667	0.0393305	1	0	6.39268	6.30561	5.93511	5.70543	6.36884	6.16919	Present in the outer mitochondrial membrane proteome 35	Present in the outer mitochondrial membrane proteome 35	Present in the outer mitochondrial membrane proteome 35
37605	TcCLB.507559.100	0.789	0.7521	NA	1.54	Tbg972.7.6610	0.711	0.75	NA	1.461	LmjF.06.1090	0.95	0.75	NA	1.7	1.567	0.0994217	0.816667	0.0995133	0.7507	0.000989949	7.91019	7.90188	6.52019	6.82579	3.32135	3.20804	hypothetical protein conserved	hypothetical protein conserved	hypothetical protein conserved
19676	TcCLB.508387.140	0.88	1	NA	1.88	Tbg972.7.8100	0.853	1	NA	1.853	LmjF.05.1070	0.889	1	NA	1.89	1.87433	0.0156276	0.874	0.0152971	1	0	6.5256	6.54889	4.11187	4.79129	2.09019	2.70239	hypothetical protein conserved	hypothetical protein conserved	Legume-like lectin family putative
18654	TcCLB.445869.10	0.787	1	NA	1.79	Tbg972.7.8320	0.795	1	NA	1.795	LmjF.05.0800	0.865	1	NA	1.86	1.815	0.0318852	0.815667	0.0350365	1	0	5.0866	6.08807	6.06776	5.29389	5.01263	4.8183	MYND finger putative	MYND finger putative	MYND zinc finger (ZnF) domain-like protein
19940	TcCLB.510615.10	0.797	1	NA	1.8	Tbg972.7.8330	0.88	1	NA	1.88	LmjF.05.0790	0.9	1	NA	1.9	1.86	0.0432049	0.859	0.0445945	1	0	5.52145	6.15912	5.68965	5.57183	5.57464	5.03861	hypothetical protein conserved	mitochondrial glycoprotein-like protein	Mitochondrial glycoprotein putative
38890	TcCLB.510609.110	0.915	0.7277	NA	1.64	Tbg972.7.8600	0.921	0.72	NA	1.641	LmjF.05.0590	0.986	0.74	NA	1.73	1.67033	0.0421927	0.940667	0.032149	0.729233	0.00823664	6.67602	6.87136	6.5207	6.87504	5.65861	5.55302	ATP-dependent RNA helicase putative	ATP-dependent DEAD/H RNA helicase putative	ATP-dependent RNA helicase putative
26664	TcCLB.510609.50	0.874	0.7361	NA	1.61	Tbg972.7.8710	0.883	0.72	NA	1.603	LmjF.05.0520	0.876	0.74	FALSE	1.62	1.611	0.00697615	0.877667	0.00385861	0.732033	0.00865653	5.61176	5.30212	6.51396	6.61036	5.12139	5.56006	nuclear receptor binding factor putative	oxidoreductase putative	nuclear receptor binding factor-like protein
22069	TcCLB.506729.30	0.969	1	NA	1.97	Tbg972.7.960	0.98	1	NA	1.98	LmjF.26.0920	0.967	1	NA	1.97	1.97333	0.00471405	0.972	0.00571548	1	0	4.69208	5.74844	5.96809	5.65485	4.43409	4.38126	hypothetical protein conserved	hypothetical protein conserved	hypothetical protein conserved
4927	TcCLB.507677.100	0.638	1	NA	1.64	Tbg972.8.1200	0.785	1	NA	1.785	LmjF.31.0480	0.77	1	NA	1.77	1.73167	0.0651068	0.731	0.0660454	1	0	4.95275	5.98499	5.55766	5.91827	5.44191	5.62203	hypothetical protein conserved	hypothetical protein conserved	hypothetical protein conserved
6717	TcCLB.510855.20	0.71	0.7857	NA	1.5	Tbg972.8.130	0.847	0.78	NA	1.627	LmjF.07.1130	0.933	0.79	NA	1.72	1.61567	0.0901714	0.83	0.0918296	0.785233	0.0040958	5.38166	5.89059	6.5713	6.19234	5.45963	5.31707	hypothetical protein conserved	hypothetical protein conserved	hypothetical protein conserved
31287	TcCLB.509497.30	0.83	0.7327	TRUE	6.56	Tbg972.8.1660	0.774	0.74	NA	1.514	LmjF.23.0070	0.918	0.72	FALSE	1.64	3.238	2.34957	0.840667	0.0592696	0.7309	0.00826358	4.859	5.83436	6.75148	6.99887	6.20047	6.45342	agmatinase putative	arginase putative	agmatinase-like protein
16551	TcCLB.509497.9	0.746	1	NA	1.75	Tbg972.8.1680	0.914	1	NA	1.914	LmjF.23.0090	0.892	1	NA	1.89	1.85133	0.0723203	0.850667	0.0745535	1	0	5.42944	6.00084	5.16531	5.0766	2.67623	3.54012	Domain of unknown function (DUF1767) putative	Domain of unknown function (DUF1767) putative	Domain of unknown function (DUF1767) putative
11637	TcCLB.510857.10	0.712	0.7623	NA	1.47	Tbg972.8.170	0.773	0.76	TRUE	6.533	LmjF.29.1310	0.745	0.75	NA	1.5	3.16767	2.37968	0.743333	0.024931	0.757433	0.00533937	6.41633	6.87934	5.94205	6.04843	0.726463	1.58395	hypothetical protein conserved	carnitine O-palmitoyltransferase putative	carnitine/choline acetyltransferase putative
40436	TcCLB.504427.50	0.966	0.75	NA	1.72	Tbg972.8.1900	0.964	0.72	NA	1.684	LmjF.23.0490	0.966	0.72	NA	1.69	1.698	0.015748	0.965333	0.000942809	0.73	0.0141421	6.55931	6.2792	5.93216	5.99769	4.3634	4.68912	5'-AMP-activated protein kinase subunit beta putative	5'-AMP-activated protein kinase subunit beta putative	5'-AMP-activated protein kinase subunit beta putative
48946	TcCLB.510857.40	0.773	1	NA	1.77	Tbg972.8.220	0.619	1	NA	1.619	LmjF.07.1070	0.854	1	NA	1.85	1.74633	0.0957787	0.748667	0.0974691	1	0	5.77593	6.37442	6.42597	6.44766	0.0702847	0.95749	RNA-editing complex protein putative	RNA-editing complex protein MP42 putative	RNA-editing complex protein putative
7558	TcCLB.508317.60	0.971	1	NA	1.97	Tbg972.8.2540	0.921	1	NA	1.921	LmjF.23.1130	0.91	1	NA	1.91	1.93367	0.0260811	0.934	0.0265456	1	0	4.48959	5.15292	6.20667	5.61824	5.50912	5.04268	hypothetical protein conserved	hypothetical protein conserved	hypothetical protein conserved
24990	TcCLB.509769.140	0.794	1	NA	1.79	Tbg972.8.3010	0.84	1	NA	1.84	LmjF.23.1320	0.924	1	NA	1.92	1.85	0.0535413	0.852667	0.0538228	1	0	3.45719	4.70502	4.3194	3.68089	4.03767	4.30594	YceI-like domain containing protein putative	YceI-like domain containing protein putative	YceI-like domain containing protein putative
578	TcCLB.511575.10	0.959	1	TRUE	6.96	Tbg972.8.3460	0.941	1	NA	1.941	LmjF.10.0250	0.871	1	NA	1.87	3.59033	2.38289	0.923667	0.037959	1	0	5.15851	4.79515	6.34101	6.01335	4.77163	4.7932	pterin 4 alpha carbinolamine dehydratase putative	pterin 4 alpha carbinolamine dehydratase putative	pterin 4 alpha carbinolamine dehydratase putative
33313	TcCLB.509769.10	0.923	1	NA	1.92	Tbg972.8.3675	0.791	1	NA	1.791	LmjF.23.1700	0.765	1	NA	1.77	1.827	0.0663174	0.826333	0.0691729	1	0	3.52075	4.63693	4.63633	4.56041	4.15579	4.02488	hypothetical protein conserved	hypothetical protein conserved	hypothetical protein conserved
4266	TcCLB.506867.10	0.821	0.7231	NA	1.54	Tbg972.8.3790	0.879	0.72	NA	1.599	LmjF.10.0610	0.913	0.75	NA	1.66	1.59967	0.0489921	0.871	0.0379825	0.731033	0.013471	5.42251	6.37026	NA	NA	4.23278	4.38524	endonuclease G putative	endonuclease G putative	endonuclease G putative
1743	TcCLB.503571.10	0.6	1	NA	1.6	Tbg972.8.3810	0.677	1	NA	1.677	LmjF.10.0630	0.806	1	NA	1.81	1.69567	0.0867423	0.694333	0.0849876	1	0	6.62147	6.89571	4.86096	5.53543	4.88477	5.00866	Flagellum adhesion protein 1	Flagellum adhesion protein 1	Flagellum adhesion protein 1
19323	TcCLB.508987.20	0.714	1	NA	1.71	Tbg972.8.3990	0.875	1	NA	1.875	LmjF.10.0820	0.689	1	NA	1.69	1.75833	0.0828989	0.759333	0.082423	1	0	5.78907	6.96143	6.70895	6.41015	5.56896	5.50418	hypothetical protein conserved	hypothetical protein conserved	hypothetical protein conserved
46833	TcCLB.508987.39	0.741	1	NA	1.74	Tbg972.8.4010	0.779	1	NA	1.779	LmjF.10.0840	0.637	1	NA	1.64	1.71967	0.0585396	0.719	0.0600222	1	0	6.33679	6.83049	6.69961	6.63223	5.20054	5.17479	hypothetical protein conserved	hypothetical protein conserved	hypothetical protein conserved
29156	TcCLB.508989.90	0.659	1	NA	1.66	Tbg972.8.4260	0.77	1	NA	1.77	LmjF.10.1080	0.841	1	NA	1.84	1.75667	0.074087	0.756667	0.074897	1	0	7.8651	7.71829	4.78842	5.60555	3.9433	3.88524	Eukaryotic translation initiation factor 4 gamma 5	Eukaryotic translation initiation factor 4 gamma 5	Eukaryotic translation initiation factor 4 gamma 5
9251	TcCLB.508837.100	0.771	1	NA	1.77	Tbg972.8.4600	0.973	1	NA	1.973	LmjF.16.1630	0.977	1	NA	1.98	1.90767	0.097387	0.907	0.0961804	1	0	4.75145	5.92422	5.30925	5.49233	4.75723	4.52143	Putative snoRNA binding domain containing protein putative	Putative snoRNA binding domain containing protein putative	Putative snoRNA binding domain containing protein putative
42219	TcCLB.508837.160	0.928	1	NA	1.93	Tbg972.8.4670	0.808	1	NA	1.808	LmjF.16.1560	0.8	1	NA	1.8	1.846	0.0594867	0.845333	0.0585453	1	0	6.06995	6.71392	6.88408	7.20085	5.69473	5.90834	hypothetical protein conserved	hypothetical protein conserved	hypothetical protein conserved
815	TcCLB.511621.150	0.675	0.7271	NA	1.4	Tbg972.8.4680	0.842	0.7	NA	1.542	LmjF.16.1550	0.835	0.71	NA	1.54	1.494	0.0664731	0.784	0.0771276	0.712367	0.0111894	7.91472	7.96096	7.62794	7.55984	4.50497	4.89697	hypothetical protein conserved	hypothetical protein conserved	hypothetical protein conserved
12146	TcCLB.509393.50	0.71	1	NA	1.71	Tbg972.8.5350	0.724	1	NA	1.724	LmjF.16.0980	0.85	1	NA	1.85	1.76133	0.0629568	0.761333	0.0629568	1	0	6.78266	7.1049	5.40207	6.5672	6.1421	5.7065	hypothetical protein conserved	hypothetical protein conserved	hypothetical protein conserved
27893	TcCLB.507083.90	0.759	0.7805	NA	1.54	Tbg972.8.5530	0.838	0.76	NA	1.598	LmjF.16.0810	0.953	0.79	NA	1.74	1.626	0.0840159	0.85	0.0796534	0.776833	0.0125189	5.05194	5.62997	6.98225	6.75322	6.02475	5.92074	hypothetical protein conserved	hypothetical protein conserved	hypothetical protein conserved
30756	TcCLB.506743.140	0.896	1	NA	1.9	Tbg972.8.5750	0.913	1	NA	1.913	LmjF.16.0270	0.885	1	NA	1.89	1.901	0.0094163	0.898	0.0115181	1	0	5.66525	6.02994	6.49169	6.48398	5.72427	5.36221	hypothetical protein conserved	hypothetical protein conserved	hypothetical protein conserved
33350	TcCLB.506743.30	0.884	1	NA	1.88	Tbg972.8.5860	0.945	1	NA	1.945	LmjF.16.0160	0.891	1	NA	1.89	1.905	0.0285774	0.906667	0.027256	1	0	4.80681	5.5767	6.14364	6.06404	4.65766	4.6003	50S ribosomal protein L17 putative	50S ribosomal protein L17 putative	50S ribosomal protein L17 putative
35492	TcCLB.511071.181	0.897	1	NA	1.9	Tbg972.8.6040	0.954	1	NA	1.954	LmjF.24.2220	0.921	1	NA	1.92	1.92467	0.022291	0.924	0.0233666	1	0	6.65916	6.76191	7.23127	6.97997	5.20985	5.21558	hypothetical protein conserved	hypothetical protein conserved	hypothetical protein conserved
33531	TcCLB.511071.160	0.854	1	NA	1.85	Tbg972.8.6070	0.884	1	NA	1.884	LmjF.24.2200	0.842	1	NA	1.84	1.858	0.0188326	0.86	0.0176635	1	0	6.60117	6.64854	6.40506	6.14746	4.07271	4.55222	hypothetical protein conserved	hypothetical protein conserved	hypothetical protein conserved
8352	TcCLB.511071.100	0.78	0.7409	NA	1.52	Tbg972.8.6110	0.947	0.72	NA	1.667	LmjF.24.2160	0.803	0.74	NA	1.54	1.57567	0.0650965	0.843333	0.0739023	0.733633	0.00964722	6.28437	6.72851	4.63372	5.13514	0.920869	0.429491	Glycerophosphoryl diester phosphodiesterase family putative	Glycerophosphoryl diester phosphodiesterase family putative	Glycerophosphoryl diester phosphodiesterase family putative
6984	TcCLB.506797.100	0.791	0.7219	NA	1.51	Tbg972.8.6470	0.943	0.7	NA	1.643	LmjF.35.2170	0.929	0.71	NA	1.64	1.59767	0.0620018	0.887667	0.0685922	0.710633	0.00895185	5.68158	6.47839	5.80142	5.75248	4.11305	2.90724	beta-ketoacyl-ACP reductase 2 putative	short-chain dehydrogenase putative	short chain dehydrogenase putative
8938	TcCLB.506399.60	0.732	1	NA	1.73	Tbg972.8.6790	0.795	1	NA	1.795	LmjF.24.1580	0.71	1	NA	1.71	1.745	0.0362859	0.745667	0.0360216	1	0	6.21902	6.39848	6.6314	6.05756	5.56069	5.43771	hypothetical protein conserved	hypothetical protein conserved	hypothetical protein conserved
33908	TcCLB.506399.30	0.932	1	NA	1.93	Tbg972.8.6840	0.873	1	NA	1.873	LmjF.24.1560	0.964	1	NA	1.96	1.921	0.0360832	0.923	0.0376917	1	0	8.28381	6.86523	7.4947	6.13047	4.97847	7.12807	hypothetical protein conserved	hypothetical protein conserved	hypothetical protein conserved
20970	TcCLB.504035.80	0.825	1	NA	1.82	Tbg972.8.7090	0.936	1	NA	1.936	LmjF.24.1320	0.762	1	NA	1.76	1.83867	0.073054	0.841	0.0719305	1	0	3.58785	4.9189	6.32998	6.0648	3.25077	3.10019	transport protein particle (TRAPP) component putative	transport protein particle (TRAPP) component putative	transport protein particle (TRAPP) component putative
28343	TcCLB.507389.79	0.857	1	NA	1.86	Tbg972.8.7250	0.931	1	NA	1.931	LmjF.31.3080	0.904	1	NA	1.9	1.897	0.0290631	0.897333	0.030576	1	0	5.04555	5.61588	6.8151	6.83756	5.29063	4.74074	hypothetical protein conserved	hypothetical protein conserved	hypothetical protein conserved
17883	TcCLB.511439.50	0.705	0.717	NA	1.42	Tbg972.8.7700	0.942	0.73	NA	1.672	LmjF.31.2390	0.845	0.71	NA	1.55	1.54733	0.102896	0.830667	0.0972842	0.719	0.00828653	5.82103	6.45964	5.03518	6.00888	4.93087	5.69119	zinc transporter putative	zinc transporter putative	zinc transporter putative
42333	TcCLB.511439.60	0.68	0.7926	NA	1.47	Tbg972.8.7710	0.746	1	NA	1.746	LmjF.31.2370	0.81	1	NA	1.81	1.67533	0.147525	0.745333	0.0530744	0.930867	0.0977693	4.30102	5.39113	5.22362	5.64472	5.57159	4.5738	hypothetical protein conserved	Nucleolar protein 61 putative	hypothetical protein conserved
25144	TcCLB.510773.20	0.818	1	FALSE	1.82	Tbg972.8.8300	0.871	1	NA	1.871	LmjF.31.1220	0.858	1	FALSE	1.86	1.85033	0.021914	0.849	0.0225536	1	0	7.65446	10.0679	7.51767	7.29241	4.99366	5.93016	Vacuolar proton pyrophosphatase 1 putative	Pyrophosphate-energized vacuolar membrane proton pump 2 putative	Pyrophosphate-energized vacuolar membrane proton pump 1 putative
33802	TcCLB.505009.49	0.838	0.7413	NA	1.58	Tbg972.8.8360	0.886	0.76	NA	1.646	LmjF.31.1120	0.858	0.74	NA	1.6	1.60867	0.0276325	0.860667	0.0196864	0.7471	0.0091371	6.40013	6.70997	6.39583	5.85425	5.39581	5.39203	hypothetical protein conserved	emp24/gp25L/p24 family/GOLD putative	emp24/gp25L/p24 family/GOLD putative
43455	TcCLB.506401.310	0.736	1	NA	1.74	Tbg972.8.870	0.709	1	NA	1.709	LmjF.07.0520	0.815	1	NA	1.81	1.753	0.0422453	0.753333	0.0449765	1	0	5.72541	5.36265	5.3311	5.31506	3.07846	3.04764	hypothetical protein conserved	hypothetical protein conserved	QA-SNARE protein putative
2576	TcCLB.508347.90	0.828	1	NA	1.83	Tbg972.9.1170	0.899	1	NA	1.899	LmjF.26.1870	0.955	1	NA	1.96	1.89633	0.0531058	0.894	0.0519679	1	0	7.56239	7.63384	7.03359	7.14542	7.75476	7.17382	hypothetical protein conserved	hypothetical protein conserved	hypothetical protein conserved
35967	TcCLB.511577.110	0.919	0.7285	NA	1.65	Tbg972.9.1630	0.892	0.74	NA	1.632	LmjF.01.0310	0.855	0.73	NA	1.58	1.62067	0.0296798	0.888667	0.026234	0.732833	0.00510446	5.76304	5.56618	7.30975	6.6327	6.07474	5.64721	exopolyphosphatase	acidocalcisomal exopolyphosphatase putative	acidocalcisomal exopolyphosphatase putative
24462	TcCLB.511577.90	0.864	0.7302	NA	1.59	Tbg972.9.1670	0.883	0.72	TRUE	6.603	LmjF.01.0280	0.897	0.74	TRUE	6.64	4.94433	2.37192	0.881333	0.0135236	0.730067	0.00816551	4.93363	5.85825	6.21675	6.35729	4.71477	4.44986	pseudouridylate synthase-like protein putative	pseudouridylate synthase putative	pseudouridylate synthase-like protein
49633	TcCLB.506893.50	0.871	1	NA	1.87	Tbg972.9.1810	0.947	1	NA	1.947	LmjF.01.0140	0.962	1	NA	1.96	1.92567	0.0397185	0.926667	0.0398358	1	0	3.94024	4.15211	4.2709	3.79961	-0.0901943	#NAME?	hypothetical protein conserved	hypothetical protein conserved	hypothetical protein conserved
11351	TcCLB.511585.50	0.829	1	NA	1.83	Tbg972.9.2330	0.794	1	NA	1.794	LmjF.01.0620	0.948	1	NA	1.95	1.858	0.0666933	0.857	0.0659141	1	0	7.18693	6.47696	7.66853	6.37929	5.2609	6.26539	hypothetical protein conserved	hypothetical protein conserved	hypothetical protein conserved
5974	TcCLB.510347.20	0.776	1	NA	1.78	Tbg972.9.240	0.879	1	NA	1.879	LmjF.26.2560	0.853	1	NA	1.85	1.83633	0.0415559	0.836	0.043734	1	0	5.27387	5.94467	5.71658	5.50032	4.60535	5.01689	D-ala D-ala ligase C-terminus/SET domain containing protein putative	D-ala D-ala ligase C-terminus/SET domain containing protein putative	D-ala D-ala ligase C-terminus/SET domain containing protein putative
19824	TcCLB.506579.40	0.843	1	NA	1.84	Tbg972.9.3340	0.841	1	NA	1.841	LmjF.34.2720	0.899	1	NA	1.9	1.86033	0.0280515	0.861	0.0268825	1	0	6.7949	7.2859	6.99932	6.56689	7.10425	6.8434	hypothetical protein conserved	hypothetical protein conserved	major facilitator superfamily putative
20877	TcCLB.506625.140	0.844	0.7227	NA	1.57	Tbg972.9.3710	0.959	0.71	NA	1.669	LmjF.04.0070	0.829	0.71	NA	1.54	1.593	0.0551181	0.877333	0.0580708	0.714233	0.00598684	5.38965	5.7164	7.07382	7.07521	3.81655	3.5669	methyltransferase domain containing protein putative	methyltransferase domain containing protein putative	hypothetical protein conserved
25426	TcCLB.506625.200	0.971	0.7219	NA	1.69	Tbg972.9.3760	0.909	0.73	NA	1.639	LmjF.04.0120	0.887	0.75	NA	1.64	1.65633	0.0238094	0.922333	0.0355653	0.733967	0.0118097	5.55253	5.77033	6.33718	6.02303	4.67223	4.72705	ribosomal RNA processing protein 40 putative	exosome complex exonuclease RRP40 putative	exosome complex exonuclease RRP40 putative
19179	TcCLB.510243.100	0.851	0.7158	NA	1.57	Tbg972.9.4670	0.785	0.71	FALSE	1.495	LmjF.04.1000	0.865	0.71	NA	1.57	1.545	0.0353553	0.833667	0.0348839	0.711933	0.00273415	7.83254	8.16184	6.60563	7.08969	5.67525	5.99228	chloride channel protein putative	chloride channel protein putative	Voltage-gated Chloride channel Like 1 putative
19905	TcCLB.506649.80	0.941	0.7074	NA	1.65	Tbg972.9.4840	0.959	0.7	NA	1.659	LmjF.04.1170	0.945	0.73	NA	1.67	1.65967	0.00817856	0.948333	0.00771723	0.712467	0.0127607	7.4615	8.35164	5.98128	6.58188	2.38715	2.71371	Double RNA binding domain protein 3	Double RNA binding domain protein 3	Double RNA binding domain protein 3
20787	TcCLB.506649.100	0.698	0.7094	NA	1.41	Tbg972.9.4870	0.906	0.71	NA	1.616	LmjF.04.1190	0.76	0.71	NA	1.47	1.49867	0.0865075	0.788	0.0871933	0.7098	0.000282843	7.03433	7.0411	6.52779	6.50732	5.85418	5.7901	tRNA nucleotidyltransferase putative	tRNA nucleotidyltransferase putative	tRNA nucleotidyltransferase putative
37698	TcCLB.505989.100	0.962	1	NA	1.96	Tbg972.9.4880	0.933	1	NA	1.933	LmjF.34.3480	0.968	1	NA	1.97	1.95433	0.0156276	0.954333	0.0152825	1	0	5.58743	5.45599	6.78208	6.19874	3.44932	5.38464	hypothetical protein conserved	hypothetical protein conserved	hypothetical protein conserved
5335	TcCLB.509979.140	0.925	1	NA	1.93	Tbg972.9.550	0.969	1	NA	1.969	LmjF.26.2290	0.828	1	NA	1.83	1.90967	0.0585396	0.907333	0.0589029	1	0	6.07938	5.20738	6.39738	6.04941	5.37538	5.75674	hypothetical protein conserved	hypothetical protein conserved	hypothetical protein conserved
1761	TcCLB.509551.140	0.597	1	NA	1.6	Tbg972.9.5850	0.678	1	NA	1.678	LmjF.35.4550	0.804	1	NA	1.8	1.69267	0.0823057	0.693	0.0851704	1	0	7.62417	8.01974	7.20149	8.96428	6.91918	7.04873	hypothetical protein conserved	hypothetical protein conserved	hypothetical protein conserved
18214	TcCLB.504769.80	0.734	1	NA	1.73	Tbg972.9.70	0.778	1	NA	1.778	LmjF.26.2660	0.567	1	NA	1.57	1.69267	0.0889244	0.693	0.0908882	1	0	5.57999	7.68254	6.74638	5.51436	4.534	4.86852	Nucleoporin NUP92	Nucleoporin NUP92	Nucleoporin NUP92
48906	TcCLB.507011.120	0.906	1	NA	1.91	Tbg972.9.7190	0.857	1	NA	1.857	LmjF.35.3470	0.934	1	NA	1.93	1.899	0.0308004	0.899	0.0318224	1	0	6.05052	6.35878	6.64537	6.41177	6.47698	6.55478	acyl transferase-like protein putative	acyl transferase-like protein putative	acyl transferase-like protein putative
19065	TcCLB.507011.210	0.729	1	NA	1.73	Tbg972.9.7290	0.825	1	NA	1.825	LmjF.35.3380	0.678	1	NA	1.68	1.745	0.0601387	0.744	0.0609426	1	0	6.04017	6.49514	5.55857	5.61971	4.99174	4.40986	poly A polymerase regulatory subunit putative	poly A polymerase regulatory subunit putative	poly A polymerase regulatory subunit putative
4036	TcCLB.507939.14	0.861	1	NA	1.86	Tbg972.9.730	0.83	1	NA	1.83	LmjF.26.2210	0.772	1	NA	1.77	1.82	0.0374166	0.821	0.0368872	1	0	3.88272	5.38413	4.99684	5.09212	4.74386	4.53499	Orc1-like protein	Orc1-like protein	AAA ATPase domain containing protein putative
37281	TcCLB.507011.260	0.884	1	NA	1.88	Tbg972.9.7340	0.821	1	NA	1.821	LmjF.35.3350	0.912	1	NA	1.91	1.87033	0.0369715	0.872333	0.0380555	1	0	6.05248	6.45581	5.99345	5.76361	4.3305	3.32612	Tetrapyrrole (Corrin/Porphyrin) Methylases putative	Tetrapyrrole (Corrin/Porphyrin) Methylases putative	Tetrapyrrole (Corrin/Porphyrin) Methylases putative
4186	TcCLB.510741.20	0.77	1	NA	1.77	Tbg972.9.7520	0.971	1	NA	1.971	LmjF.35.3220	0.883	1	NA	1.88	1.87367	0.08218	0.874667	0.0822692	1	0	6.00223	5.22217	5.81602	4.81211	3.42099	3.94268	thioredoxin putative	thioredoxin putative	hypothetical protein conserved
16133	TcCLB.510741.110	0.804	1	TRUE	6.8	Tbg972.9.7640	0.89	1	NA	1.89	LmjF.35.3140	0.882	1	NA	1.88	3.52333	2.31696	0.858667	0.0387929	1	0	5.72555	5.62402	5.94175	6.02757	4.64513	5.07266	inositol polyphosphate kinase putative	inositol polyphosphate kinase putative	inositol polyphosphate kinase putative
3876	TcCLB.510743.90	0.902	1	NA	1.9	Tbg972.9.7780	0.935	1	NA	1.935	LmjF.35.2990	0.907	1	NA	1.91	1.915	0.0147196	0.914667	0.014522	1	0	5.44259	5.60816	6.74261	6.74086	6.43913	6.15443	hypothetical protein conserved	zinc finger protein predicted	3'-5' exonuclease putative
19349	TcCLB.508465.40	0.894	1	NA	1.89	Tbg972.9.7970	0.73	1	NA	1.73	LmjF.35.2810	0.909	1	NA	1.91	1.84333	0.0805536	0.844333	0.0810775	1	0	4.9057	4.53168	5.89561	6.61714	7.01808	6.36798	hypothetical protein conserved	transporter putative	transporter putative
9392	TcCLB.506465.10	0.86	1	NA	1.86	Tbg972.9.810	0.878	1	NA	1.878	LmjF.26.2150	0.832	1	NA	1.83	1.856	0.019799	0.856667	0.0189268	1	0	6.83668	5.85088	6.22709	6.4759	4.88074	4.32949	hypothetical protein conserved	hypothetical protein conserved	hypothetical protein conserved
18078	TcCLB.510747.100	0.879	1	NA	1.88	Tbg972.9.8270	0.929	1	NA	1.929	LmjF.35.2530	0.748	1	NA	1.75	1.853	0.0755292	0.852	0.0763195	1	0	5.40344	6.27077	6.16737	5.66477	5.35699	5.20535	hypothetical protein conserved	hypothetical protein conserved	hypothetical protein conserved
30155	TcCLB.510759.100	0.886	1	NA	1.89	Tbg972.9.8840	0.891	1	NA	1.891	LmjF.35.1510	0.854	1	NA	1.85	1.877	0.0190962	0.877	0.0163911	1	0	6.30785	7.00787	4.99277	5.42391	3.45735	3.63565	NLI interacting factor-like phosphatase putative	NLI interacting factor-like phosphatase putative	NLI interacting factor-like phosphatase/Zinc finger C-x8-C-x5-C-x3-H type (and similar) putative
22036	TcCLB.510763.80	0.926	0.7143	NA	1.64	Tbg972.9.9290	0.967	0.75	NA	1.717	LmjF.35.1790	0.812	0.75	NA	1.56	1.639	0.0640989	0.901667	0.0655761	0.7381	0.0168291	5.77454	5.70212	6.36982	6.5713	4.19356	4.16815	DNA polymerase epsilon subunit B putative	DNA polymerase epsilon subunit B putative	DNA polymerase epsilon subunit B putative
